# Supplementary material for: Crystal structure of trirubidium citrate from laboratory X-ray powder diffraction data and DFT comparison
Source: Acta Crystallogr E Crystallogr Commun. 2017 Jan 27;73(Pt 2):250–3. doi: 10.1107/S2056989017001086 (PMC5290576; doi:10.1107/S2056989017001086)
Supplement: Supplementary file 1 [file e-73-00250-sup1.cif]

##############################################################################
#                                                                            #
# This CIF contains the data in a paper accepted for publication in          #
# Acta Crystallographica Section E. It conforms to the requirements of       #
# Notes for Authors for Acta Crystallographica Section E, and has been       #
# peer reviewed under the auspices of the IUCr Commission on Journals.       #
#                                                                            #
# Full details of the Crystallographic Information File format               #
# are given in the paper "The Crystallographic Information File (CIF):       #
# a New Standard Archive File for Crystallography" by S. R. Hall, F. H.      #
# Allen and I. D. Brown [Acta Cryst. (1991), A47, 655-685].                  #
#                                                                            #
# The current version of the core CIF dictionary is obtainable from          #
# ftp://ftp.iucr.org/pub/cif_core.dic.                                       #
#                                                                            #
# Software is freely available for graphical display of the structure(s)     #
# in this CIF. For information consult the CIF software page                 #
# http://www.iucr.org/resources/cif/software.                                #
#                                                                            #
# This file may be used for bona fide research purposes within the           #
# scientific community so long as proper attribution is given to the journal # 
# article from which it was obtained.                                        #
#                                                                            #
##############################################################################
data_RAMM077C_publ
_audit_creation_method     "from EXP file using GSAS2CIF"
_journal_data_validation_number     ?
_journal_date_recd_electronic     2016-12-31
_journal_date_accepted     2017-01-21
_journal_name_full     'Acta Crystallographica, Section E'
_journal_year     2017
_journal_volume     73
_journal_issue      2
_journal_page_first     250
_journal_page_last     253
_journal_paper_category     GI
_journal_paper_doi     10.1107/S2056989017001086
_journal_coeditor_code     VN2123
_publ_contact_author_name     'James A. Kaduk'
_publ_contact_author_address
;
Department of Chemistry
Illinois Institute of Technology
3101 S. Dearborn St.
Chicago IL 60616
USA
;
_publ_contact_author_email     kaduk@polycrystallography.com
_publ_contact_author_fax     ?
_publ_contact_author_phone     1-630-605-0274
_publ_section_title
;
Crystal structure of trirubidium citrate from laboratory X-ray powder
diffraction data and DFT comparison
;
_publ_section_title_footnote     .
loop_
    _publ_author_name
    _publ_author_footnote
    _publ_author_address
    'Rammohan, Alagappa' . 'Atlantic International University, Honolulu HI USA'
    'Kaduk, James A.' . 'Illinois Institute of Technology, Chicago IL USA'
_publ_section_synopsis
;
The crystal structure of trirubidium citrate has been solved and refined using
laboratory X-ray powder diffraction data, and optimized using density
functional techniques.
;
_pd_block_id     2016-12-27T10:25|RAMM077C|James_A._Kaduk|Overall
_pd_char_colour     white
_refine_special_details     ?
_refine_ls_restrained_S_all     ?
_refine_ls_restrained_S_obs     ?
_refine_ls_number_constraints     ?
_refine_ls_hydrogen_treatment     refU
_refine_ls_weighting_scheme     sigma
_refine_ls_weighting_details     ?
_refine_ls_extinction_method     ?
_refine_ls_extinction_coef     ?
_computing_data_collection
;
DIFFRAC.Measurement (Bruker, 2009)
;
_computing_molecular_graphics
;
DIAMOND (Crystal Impact, 2015)
;
_computing_publication_material
;
publCIF (Westrip, 2010)
;
_pd_prep_cool_rate     ?
_pd_prep_pressure     ?
_pd_prep_temperature     483
_pd_proc_ls_special_details     ?
data_ramm077c_DFT
_audit_creation_method     'Materials Studio'
_chemical_formula_sum     'C6 H5 O7 Rb3'
_chemical_formula_iupac     'C6 H5 O7 Rb3'
_chemical_formula_weight     445.50
_symmetry_cell_setting     orthorhombic
_symmetry_space_group_name_H-M     'Pnma'
loop_
    _symmetry_equiv_pos_as_xyz
    x,y,z
    -x+1/2,-y,z+1/2
    -x,y+1/2,-z
    x+1/2,-y+1/2,-z+1/2
    -x,-y,-z
    x+1/2,y,-z+1/2
    x,-y+1/2,z
    -x+1/2,y+1/2,z+1/2
_cell_length_a     7.9096
_cell_length_b     10.7733
_cell_length_c     12.6986
_cell_angle_alpha     90.0000
_cell_angle_beta     90.0000
_cell_angle_gamma     90.0000
_cell_volume     1082.08
_cell_formula_units_Z     4
loop_
    _atom_site_type_symbol
    _atom_site_label
    _atom_site_fract_x
    _atom_site_fract_y
    _atom_site_fract_z
    _atom_site_U_iso_or_equiv
    _atom_site_adp_type
    _atom_site_occupancy
    C C1 0.85652 0.51237 0.11762 0.01290 Uiso 1.00
    C C2 0.92710 0.63666 0.08156 0.02780 Uiso 1.00
    H H7 1.04404 0.65330 0.12425 0.03610 Uiso 1.00
    H H8 0.95879 0.63156 -0.00199 0.03610 Uiso 1.00
    O O11 0.70573 0.48606 0.09469 0.01290 Uiso 1.00
    O O12 0.95620 0.44175 0.16822 0.01290 Uiso 1.00
    Rb Rb19 0.34329 0.97183 0.12807 0.02550 Uiso 1.00
    C C3 0.81408 0.75000 0.09868 0.02780 Uiso 1.00
    C C6 0.65846 0.75000 0.02369 0.01290 Uiso 1.00
    O O15 0.68502 0.75000 -0.07431 0.01290 Uiso 1.00
    O O16 0.51559 0.75000 0.06782 0.01290 Uiso 1.00
    O O17 0.75259 0.75000 0.20645 0.01290 Uiso 1.00
    H H18 0.62975 0.75000 0.19609 0.01680 Uiso 1.00
    Rb Rb20 0.14960 0.25000 0.29368 0.02550 Uiso 1.00
loop_
    _geom_bond_atom_site_label_1
    _geom_bond_atom_site_label_2
    _geom_bond_site_symmetry_2
    _geom_bond_distance
    C1 C2 . 1.521
    C1 O11 . 1.260
    C1 O12 . 1.270
    C2 C3 . 1.529
    C2 H7 . 1.087
    C2 H8 . 1.092
    C3 C2 7_565 1.529
    C3 C6 . 1.556
    C3 O17 . 1.452
    C6 O15 . 1.262
    C6 O16 . 1.261
    O17 H18 . 0.981
loop_
    _geom_hbond_atom_site_label_D
    _geom_hbond_atom_site_label_H
    _geom_hbond_atom_site_label_A
    _geom_hbond_distance_DH
    _geom_hbond_distance_HA
    _geom_hbond_distance_DA
    _geom_hbond_angle_DHA
    O17 H18 O16 0.981 1.862 2.572 126.7
data_RAMM077C_overall
loop_
    _pd_block_diffractogram_id
    2016-12-27T10:25|RAMM077C_H_01|James_A._Kaduk|d2
_refine_ls_matrix_type     full
_refine_ls_goodness_of_fit_all     1.11
_refine_ls_number_parameters     57
_refine_ls_number_restraints     13
_refine_ls_shift/su_max     0.01
_refine_ls_shift/su_mean     0.00
_computing_structure_refinement
;
GSAS (Larson & Von Dreele, 2004)
;
loop_
    _pd_phase_block_id
    2016-12-27T10:25|RAMM077C_phase1|James_A._Kaduk||
    2016-12-27T10:25|RAMM077C_phase2|James_A._Kaduk||
data_RAMM077C_phase_1
loop_
    _pd_block_diffractogram_id
    2016-12-27T10:25|RAMM077C_H_01|James_A._Kaduk|d2
_pd_block_id     2016-12-27T10:25|RAMM077C_phase1|James_A._Kaduk||
_chemical_name_systematic     'Trirubidium citrate'
_chemical_name_common     'rubidium citrate'
_chemical_formula_moiety     '3(Rb +), C6 H5 O7 3-'
_chemical_formula_sum     "C6 H5 O7 Rb3"
_chemical_formula_structural     'C6 H5 O7 Rb3'
_chemical_formula_analytical     ?
_chemical_formula_iupac     '3Rb +, C6 H5 O7 3-'
_chemical_formula_weight     445.50
_chemical_melting_point     ?
_symmetry_cell_setting     orthorhombic
_symmetry_space_group_name_H-M     "P n m a"
_symmetry_space_group_name_Hall     '-P 2ac 2n'
loop_
    _symmetry_equiv_pos_site_id
    _symmetry_equiv_pos_as_xyz
    1 +x,+y,+z
    2 -x+1/2,+y+1/2,+z+1/2
    3 +x,-y+1/2,+z
    4 -x+1/2,-y,+z+1/2
    -1 -x,-y,-z
    -2 +x+1/2,-y+1/2,-z+1/2
    -3 -x,+y+1/2,-z
    -4 +x+1/2,+y,-z+1/2
_cell_length_a     7.9096(2)
_cell_length_b     10.7733(3)
_cell_length_c     12.6986(3)
_cell_angle_alpha     90.0
_cell_angle_beta     90.0
_cell_angle_gamma     90.0
_cell_volume     1082.08(7)
_cell_formula_units_Z     4
_cell_measurement_temperature     300
_cell_special_details     ?
_exptl_crystal_density_diffrn     2.735
_exptl_crystal_density_meas     ?
_exptl_crystal_density_method     ?
_exptl_crystal_F_000     ?
_pd_char_particle_morphology     ?
loop_
    _atom_type_symbol
    _atom_type_number_in_cell
    C 24.0
    H 20.0
    O 28.0
    Rb 12.0
_computing_data_collection
;
<i>DIFFRAC.Measurement</i> (Bruker, 2009)
;
_computing_molecular_graphics
;
DIAMOND (Crystal Impact, 2015)
;
_computing_publication_material
;
publCIF (Westrip, 2010)
;
_pd_phase_name     "Rb3 C6 H5 O7"
loop_
    _atom_site_type_symbol
    _atom_site_label
    _atom_site_fract_x
    _atom_site_fract_y
    _atom_site_fract_z
    _atom_site_U_iso_or_equiv
    _atom_site_thermal_displace_type
    _atom_site_occupancy
    _atom_site_symmetry_multiplicity
    C C1 0.8481(8) 0.5192(4) 0.1236(8) 0.0129(18) Uiso 1.0 8
    C C2 0.9284(10) 0.6373(4) 0.0836(8) 0.028(5) Uiso 1.0 8
    C C3 0.8129(13) 0.75 0.1037(8) 0.028(5) Uiso 1.0 4
    C C6 0.6630(17) 0.75 0.0251(11) 0.0129(18) Uiso 1.0 4
    H H7 1.03549 0.6517 0.12302 0.036(6) Uiso 1.0 8
    H H8 0.9452 0.62963 -0.00257 0.036(6) Uiso 1.0 8
    O O11 0.6988(9) 0.4914(7) 0.0961(6) 0.0129(18) Uiso 1.0 8
    O O12 0.9397(9) 0.4386(5) 0.1695(6) 0.0129(18) Uiso 1.0 8
    O O15 0.6865(17) 0.75 -0.0763(10) 0.0129(18) Uiso 1.0 4
    O O16 0.5218(18) 0.75 0.0658(10) 0.0129(18) Uiso 1.0 4
    O O17 0.7506(12) 0.75 0.2090(9) 0.0129(18) Uiso 1.0 4
    H H18 0.61955 0.75 0.19313 0.017(2)   Uiso 1.0 4
    Rb Rb19 0.3442(2)   0.97103(16) 0.12323(13) 0.0255(6) Uiso 1.0 8
    Rb Rb20 0.1377(4) 0.25 0.29027(16) 0.0255(6) Uiso 1.0 4
_geom_special_details     ?
loop_
    _geom_bond_atom_site_label_1
    _geom_bond_atom_site_label_2
    _geom_bond_site_symmetry_1
    _geom_bond_site_symmetry_2
    _geom_bond_distance
    _geom_bond_publ_flag
    C1 C2 . 1_555 1.5102(11) n
    C1 O11 . 1_555 1.267(3)   n
    C1 O12 . 1_555 1.272(3)   n
    C2 C1 . 1_555 1.5102(11) n
    C2 C3 . 1_555 1.5410(11) n
    C2 H7 . 1_555 0.996(9) n
    C2 H8 . 1_555 1.105(10) n
    C3 C2 . 1_555 1.5410(11) n
    C3 C2 . 3_565 1.5410(11) n
    C3 C6 . 1_555 1.5502(11) n
    C3 O17 . 1_555 1.425(3)   n
    C6 C3 . 1_555 1.5502(11) n
    C6 O15 . 1_555 1.300(16) n
    C6 O16 . 1_555 1.231(19) n
    H7 C2 . 1_555 0.996(9) n
    H8 C2 . 1_555 1.105(10) n
    O11 C1 . 1_555 1.267(3)   n
    O11 Rb19 . 3_565 2.855(7) n
    O11 Rb19 . -2_565 3.766(7) n
    O11 Rb19 . -3_645 2.815(8) n
    O11 Rb20 . -2_555 3.013(7) n
    O12 C1 . 1_555 1.272(3)   n
    O12 Rb19 . 3_665 3.395(7) n
    O12 Rb19 . -2_565 2.906(7) n
    O12 Rb20 . 1_655 2.989(6) n
    O12 Rb20 . -2_555 3.178(7) n
    O15 C6 . 1_555 1.300(16) n
    O15 Rb19 . -1_675 3.074(3)   n
    O15 Rb19 . -3_645 3.074(3)   n
    O15 Rb20 . 2_554 3.074(13) n
    O15 Rb20 . -1_665 3.053(14) n
    O16 C6 . 1_555 1.231(19) n
    O16 Rb19 . 1_555 2.859(8) n
    O16 Rb19 . 3_565 2.859(8) n
    O16 Rb20 . 2_554 3.719(13) n
    O17 C3 . 1_555 1.425(3)   n
    O17 H18 . 1_555 1.056(9) n
    O17 Rb19 . -2_565 3.280(8) n
    O17 Rb19 . -4_555 3.280(8) n
    H18 O17 . 1_555 1.056(9) n
    Rb19 O11 . 3_565 2.855(7) n
    Rb19 O11 . -2_465 3.766(7) n
    Rb19 O11 . -3_655 2.815(8) n
    Rb19 O12 . 3_465 3.395(7) n
    Rb19 O12 . -2_465 2.906(7) n
    Rb19 O15 . -1_675 3.074(3)   n
    Rb19 O16 . 1_555 2.859(8) n
    Rb19 O17 . -2_465 3.280(8) n
    Rb20 O11 . -2_455 3.013(7) n
    Rb20 O11 . -4_455 3.013(7) n
    Rb20 O12 . 1_455 2.989(6) n
    Rb20 O12 . 3_455 2.989(6) n
    Rb20 O12 . -2_455 3.178(7) n
    Rb20 O12 . -4_455 3.178(7) n
    Rb20 O15 . 2_545 3.074(13) n
    Rb20 O15 . -1_665 3.053(14) n
    Rb20 O16 . 2_545 3.719(13) n
loop_
    _geom_angle_atom_site_label_1
    _geom_angle_atom_site_label_2
    _geom_angle_atom_site_label_3
    _geom_angle_site_symmetry_1
    _geom_angle_site_symmetry_2
    _geom_angle_site_symmetry_3
    _geom_angle
    _geom_angle_publ_flag
    C2 C1 O11 1_555 . 1_555 119.9(3)   n
    C2 C1 O12 1_555 . 1_555 119.3(3)   n
    C2 C1 Rb19 1_555 . -2_676 108.2(5) n
    O11 C1 O12 1_555 . 1_555 119.7(3)   n
    C1 C2 C3 1_555 . 1_555 111.0(3)   n
    C1 C2 H7 1_555 . 1_555 108.7(5) n
    C1 C2 H8 1_555 . 1_555 108.7(7) n
    C3 C2 H7 1_555 . 1_555 107.3(6) n
    C3 C2 H8 1_555 . 1_555 107.1(5) n
    H7 C2 H8 1_555 . 1_555 114.0(8) n
    C2 C3 C2 1_555 . 3_565 104.0(6) n
    C2 C3 C6 1_555 . 1_555 110.3(3)   n
    C2 C3 O17 1_555 . 1_555 111.2(3)   n
    C2 C3 C6 3_565 . 1_555 110.3(3)   n
    C2 C3 O17 3_565 . 1_555 111.2(3)   n
    C6 C3 O17 1_555 . 1_555 109.9(3)   n
    C3 C6 O15 1_555 . 1_555 121.9(10) n
    C3 C6 O16 1_555 . 1_555 115.1(10) n
    O15 C6 O16 1_555 . 1_555 123.0(11) n
    C1 O11 Rb19 1_555 . 3_565 148.1(7) n
    C1 O11 Rb19 1_555 . -3_655 113.8(6) n
    C1 O11 Rb20 1_555 . -2_666 102.8(3)   n
    Rb19 O11 Rb19 3_565 . -3_655 90.7(2)   n
    Rb19 O11 Rb20 3_565 . -2_666 84.7(2)   n
    Rb19 O11 Rb20 -3_655 . -2_666 112.8(3)   n
    C1 O12 Rb19 1_555 . 3_665 105.2(4) n
    C1 O12 Rb19 1_555 . -2_676 92.2(6) n
    C1 O12 Rb20 1_555 . 1_655 175.9(6) n
    C1 O12 Rb20 1_555 . -2_666 94.7(3)   n
    Rb19 O12 Rb19 3_665 . -2_676 107.8(2)   n
    Rb19 O12 Rb20 3_665 . 1_655 77.87(16) n
    Rb19 O12 Rb20 3_665 . -2_666 156.85(19) n
    Rb19 O12 Rb20 -2_676 . 1_655 84.22(19) n
    Rb19 O12 Rb20 -2_676 . -2_666 82.72(18) n
    Rb20 O12 Rb20 1_655 . -2_666 82.91(15) n
    C6 O15 Rb19 1_555 . -1_675 100.4(3)   n
    C6 O15 Rb19 1_555 . -3_655 100.4(3)   n
    C6 O15 Rb20 1_555 . 2_554 115.2(9) n
    C6 O15 Rb20 1_555 . -1_665 161.1(10) n
    Rb19 O15 Rb19 -1_675 . -3_655 155.8(5) n
    Rb19 O15 Rb20 -1_675 . 2_554 80.0(2)   n
    Rb19 O15 Rb20 -1_675 . -1_665 82.1(3)   n
    Rb19 O15 Rb20 -3_655 . 2_554 80.0(2)   n
    Rb19 O15 Rb20 -3_655 . -1_665 82.1(3)   n
    Rb20 O15 Rb20 2_554 . -1_665 83.6(3)   n
    C6 O16 Rb19 1_555 . 1_555 123.6(2)   n
    C6 O16 Rb19 1_555 . 3_565 123.6(2)   n
    Rb19 O16 Rb19 1_555 . 3_565 112.8(5) n
    C3 O17 H18 1_555 . 1_555 99.2(8) n
    C3 O17 Rb19 1_555 . -2_676 122.1(3)   n
    C3 O17 Rb19 1_555 . -4_656 122.1(3)   n
    Rb19 O17 Rb19 -2_676 . -4_656 93.1(3)   n
    O11 Rb19 O11 3_565 . -3_665 89.3(2)   n
    O11 Rb19 O12 3_565 . 3_465 155.0(2)   n
    O11 Rb19 O12 3_565 . -2_576 78.8(2)   n
    O11 Rb19 O15 3_565 . -1_675 85.2(3)   n
    O11 Rb19 O16 3_565 . 1_555 66.7(3)   n
    O11 Rb19 O17 3_565 . -2_576 113.8(3)   n
    O11 Rb19 O12 -3_665 . 3_465 92.01(17) n
    O11 Rb19 O12 -3_665 . -2_576 154.38(18) n
    O11 Rb19 O15 -3_665 . -1_675 73.9(3)   n
    O11 Rb19 O16 -3_665 . 1_555 82.6(3)   n
    O11 Rb19 O17 -3_665 . -2_576 132.2(2)   n
    O12 Rb19 O12 3_465 . -2_576 89.55(15) n
    O12 Rb19 O15 3_465 . -1_675 71.3(3)   n
    O12 Rb19 O16 3_465 . 1_555 138.2(3)   n
    O12 Rb19 O17 3_465 . -2_576 83.3(2)   n
    O12 Rb19 O15 -2_576 . -1_675 82.5(3)   n
    O12 Rb19 O16 -2_576 . 1_555 112.5(3)   n
    O12 Rb19 O17 -2_576 . -2_576 73.4(2)   n
    O15 Rb19 O16 -1_675 . 1_555 143.5(3)   n
    O15 Rb19 O17 -1_675 . -2_576 144.9(3)   n
    O16 Rb19 O17 1_555 . -2_576 70.9(3)   n
    O11 Rb20 O11 -2_566 . -4_556 119.3(3)   n
    O11 Rb20 O12 -2_566 . 1_455 156.4(3)   n
    O11 Rb20 O12 -2_566 . 3_455 75.1(2)   n
    O11 Rb20 O12 -2_566 . -2_566 41.44(11) n
    O11 Rb20 O12 -2_566 . -4_556 110.8(2)   n
    O11 Rb20 O15 -2_566 . 2_545 82.52(19) n
    O11 Rb20 O15 -2_566 . -1_665 110.68(17) n
    O11 Rb20 O12 -4_556 . 1_455 75.1(2)   n
    O11 Rb20 O12 -4_556 . 3_455 156.4(3)   n
    O11 Rb20 O12 -4_556 . -2_566 110.8(2)   n
    O11 Rb20 O12 -4_556 . -4_556 41.44(11) n
    O11 Rb20 O15 -4_556 . 2_545 82.52(19) n
    O11 Rb20 O15 -4_556 . -1_665 110.68(17) n
    O12 Rb20 O12 1_455 . 3_455 85.7(3)   n
    O12 Rb20 O12 1_455 . -2_566 155.67(15) n
    O12 Rb20 O12 1_455 . -4_556 92.37(19) n
    O12 Rb20 O15 1_455 . 2_545 81.1(2)   n
    O12 Rb20 O15 1_455 . -1_665 77.4(2)   n
    O12 Rb20 O12 3_455 . -2_566 92.37(19) n
    O12 Rb20 O12 3_455 . -4_556 155.67(15) n
    O12 Rb20 O15 3_455 . 2_545 81.1(2)   n
    O12 Rb20 O15 3_455 . -1_665 77.4(2)   n
    O12 Rb20 O12 -2_566 . -4_556 79.5(2)   n
    O12 Rb20 O15 -2_566 . 2_545 122.6(2)   n
    O12 Rb20 O15 -2_566 . -1_665 78.5(2)   n
    O12 Rb20 O15 -4_556 . 2_545 122.6(2)   n
    O12 Rb20 O15 -4_556 . -1_665 78.5(2)   n
    O15 Rb20 O15 2_545 . -1_665 150.6(4) n
data_RAMM077C_phase_2
loop_
    _pd_block_diffractogram_id
    2016-12-27T10:25|RAMM077C_H_01|James_A._Kaduk|d2
_pd_block_id     2016-12-27T10:25|RAMM077C_phase2|James_A._Kaduk||
_chemical_name_systematic     ?
_chemical_name_common     silicon
_chemical_formula_moiety     Si
_chemical_formula_sum     Si
_chemical_formula_structural     Si
_chemical_formula_analytical     ?
_chemical_formula_weight     28.09
_chemical_melting_point     ?
_symmetry_cell_setting     cubic
_symmetry_space_group_name_H-M     "F d -3 m"
_symmetry_space_group_name_Hall     '-F 4vw 2vw'
loop_
    _symmetry_equiv_pos_site_id
    _symmetry_equiv_pos_as_xyz
    1 +x,+y,+z
    2 +z,+x,+y
    3 +y,+z,+x
    4 +x+1/4,+y+1/4,-z
    5 -z,+x+1/4,+y+1/4
    6 +y+1/4,-z,+x+1/4
    7 -z+1/4,+x+1/2,-y+3/4
    8 -y+3/4,-z+1/4,+x+1/2
    9 +y+1/2,-z+1/4,-x+3/4
    10 -x+3/4,+y+1/2,-z+1/4
    11 -z+1/4,-x+3/4,+y+1/2
    12 +x+1/2,-y+3/4,-z+1/4
    13 +y,+x,+z
    14 +z,+y,+x
    15 +x,+z,+y
    16 +y+1/4,+x+1/4,-z
    17 -z,+y+1/4,+x+1/4
    18 +x+1/4,-z,+y+1/4
    19 -z+1/4,+y+1/2,-x+3/4
    20 -x+3/4,-z+1/4,+y+1/2
    21 +x+1/2,-z+1/4,-y+3/4
    22 -y+3/4,+x+1/2,-z+1/4
    23 -z+1/4,-y+3/4,+x+1/2
    24 +y+1/2,-x+3/4,-z+1/4
    -1 -x,-y,-z
    -2 -z,-x,-y
    -3 -y,-z,-x
    -4 -x+3/4,-y+3/4,+z
    -5 +z,-x+3/4,-y+3/4
    -6 -y+3/4,+z,-x+3/4
    -7 +z+3/4,-x+1/2,+y+1/4
    -8 +y+1/4,+z+3/4,-x+1/2
    -9 -y+1/2,+z+3/4,+x+1/4
    -10 +x+1/4,-y+1/2,+z+3/4
    -11 +z+3/4,+x+1/4,-y+1/2
    -12 -x+1/2,+y+1/4,+z+3/4
    -13 -y,-x,-z
    -14 -z,-y,-x
    -15 -x,-z,-y
    -16 -y+3/4,-x+3/4,+z
    -17 +z,-y+3/4,-x+3/4
    -18 -x+3/4,+z,-y+3/4
    -19 +z+3/4,-y+1/2,+x+1/4
    -20 +x+1/4,+z+3/4,-y+1/2
    -21 -x+1/2,+z+3/4,+y+1/4
    -22 +y+1/4,-x+1/2,+z+3/4
    -23 +z+3/4,+y+1/4,-x+1/2
    -24 -y+1/2,+x+1/4,+z+3/4
    101 +x,+y+1/2,+z+1/2
    102 +z,+x+1/2,+y+1/2
    103 +y,+z+1/2,+x+1/2
    104 +x+1/4,+y+3/4,-z+1/2
    105 -z,+x+3/4,+y+3/4
    106 +y+1/4,-z+1/2,+x+3/4
    107 -z+1/4,+x,-y+1/4
    108 -y+3/4,-z+3/4,+x
    109 +y+1/2,-z+3/4,-x+1/4
    110 -x+3/4,+y,-z+3/4
    111 -z+1/4,-x+1/4,+y
    112 +x+1/2,-y+1/4,-z+3/4
    113 +y,+x+1/2,+z+1/2
    114 +z,+y+1/2,+x+1/2
    115 +x,+z+1/2,+y+1/2
    116 +y+1/4,+x+3/4,-z+1/2
    117 -z,+y+3/4,+x+3/4
    118 +x+1/4,-z+1/2,+y+3/4
    119 -z+1/4,+y,-x+1/4
    120 -x+3/4,-z+3/4,+y
    121 +x+1/2,-z+3/4,-y+1/4
    122 -y+3/4,+x,-z+3/4
    123 -z+1/4,-y+1/4,+x
    124 +y+1/2,-x+1/4,-z+3/4
    -101 -x,-y+1/2,-z+1/2
    -102 -z,-x+1/2,-y+1/2
    -103 -y,-z+1/2,-x+1/2
    -104 -x+3/4,-y+1/4,+z+1/2
    -105 +z,-x+1/4,-y+1/4
    -106 -y+3/4,+z+1/2,-x+1/4
    -107 +z+3/4,-x,+y+3/4
    -108 +y+1/4,+z+1/4,-x
    -109 -y+1/2,+z+1/4,+x+3/4
    -110 +x+1/4,-y,+z+1/4
    -111 +z+3/4,+x+3/4,-y
    -112 -x+1/2,+y+3/4,+z+1/4
    -113 -y,-x+1/2,-z+1/2
    -114 -z,-y+1/2,-x+1/2
    -115 -x,-z+1/2,-y+1/2
    -116 -y+3/4,-x+1/4,+z+1/2
    -117 +z,-y+1/4,-x+1/4
    -118 -x+3/4,+z+1/2,-y+1/4
    -119 +z+3/4,-y,+x+3/4
    -120 +x+1/4,+z+1/4,-y
    -121 -x+1/2,+z+1/4,+y+3/4
    -122 +y+1/4,-x,+z+1/4
    -123 +z+3/4,+y+3/4,-x
    -124 -y+1/2,+x+3/4,+z+1/4
    201 +x+1/2,+y,+z+1/2
    202 +z+1/2,+x,+y+1/2
    203 +y+1/2,+z,+x+1/2
    204 +x+3/4,+y+1/4,-z+1/2
    205 -z+1/2,+x+1/4,+y+3/4
    206 +y+3/4,-z,+x+3/4
    207 -z+3/4,+x+1/2,-y+1/4
    208 -y+1/4,-z+1/4,+x
    209 +y,-z+1/4,-x+1/4
    210 -x+1/4,+y+1/2,-z+3/4
    211 -z+3/4,-x+3/4,+y
    212 +x,-y+3/4,-z+3/4
    213 +y+1/2,+x,+z+1/2
    214 +z+1/2,+y,+x+1/2
    215 +x+1/2,+z,+y+1/2
    216 +y+3/4,+x+1/4,-z+1/2
    217 -z+1/2,+y+1/4,+x+3/4
    218 +x+3/4,-z,+y+3/4
    219 -z+3/4,+y+1/2,-x+1/4
    220 -x+1/4,-z+1/4,+y
    221 +x,-z+1/4,-y+1/4
    222 -y+1/4,+x+1/2,-z+3/4
    223 -z+3/4,-y+3/4,+x
    224 +y,-x+3/4,-z+3/4
    -201 -x+1/2,-y,-z+1/2
    -202 -z+1/2,-x,-y+1/2
    -203 -y+1/2,-z,-x+1/2
    -204 -x+1/4,-y+3/4,+z+1/2
    -205 +z+1/2,-x+3/4,-y+1/4
    -206 -y+1/4,+z,-x+1/4
    -207 +z+1/4,-x+1/2,+y+3/4
    -208 +y+3/4,+z+3/4,-x
    -209 -y,+z+3/4,+x+3/4
    -210 +x+3/4,-y+1/2,+z+1/4
    -211 +z+1/4,+x+1/4,-y
    -212 -x,+y+1/4,+z+1/4
    -213 -y+1/2,-x,-z+1/2
    -214 -z+1/2,-y,-x+1/2
    -215 -x+1/2,-z,-y+1/2
    -216 -y+1/4,-x+3/4,+z+1/2
    -217 +z+1/2,-y+3/4,-x+1/4
    -218 -x+1/4,+z,-y+1/4
    -219 +z+1/4,-y+1/2,+x+3/4
    -220 +x+3/4,+z+3/4,-y
    -221 -x,+z+3/4,+y+3/4
    -222 +y+3/4,-x+1/2,+z+1/4
    -223 +z+1/4,+y+1/4,-x
    -224 -y,+x+1/4,+z+1/4
    301 +x+1/2,+y+1/2,+z
    302 +z+1/2,+x+1/2,+y
    303 +y+1/2,+z+1/2,+x
    304 +x+3/4,+y+3/4,-z
    305 -z+1/2,+x+3/4,+y+1/4
    306 +y+3/4,-z+1/2,+x+1/4
    307 -z+3/4,+x,-y+3/4
    308 -y+1/4,-z+3/4,+x+1/2
    309 +y,-z+3/4,-x+3/4
    310 -x+1/4,+y,-z+1/4
    311 -z+3/4,-x+1/4,+y+1/2
    312 +x,-y+1/4,-z+1/4
    313 +y+1/2,+x+1/2,+z
    314 +z+1/2,+y+1/2,+x
    315 +x+1/2,+z+1/2,+y
    316 +y+3/4,+x+3/4,-z
    317 -z+1/2,+y+3/4,+x+1/4
    318 +x+3/4,-z+1/2,+y+1/4
    319 -z+3/4,+y,-x+3/4
    320 -x+1/4,-z+3/4,+y+1/2
    321 +x,-z+3/4,-y+3/4
    322 -y+1/4,+x,-z+1/4
    323 -z+3/4,-y+1/4,+x+1/2
    324 +y,-x+1/4,-z+1/4
    -301 -x+1/2,-y+1/2,-z
    -302 -z+1/2,-x+1/2,-y
    -303 -y+1/2,-z+1/2,-x
    -304 -x+1/4,-y+1/4,+z
    -305 +z+1/2,-x+1/4,-y+3/4
    -306 -y+1/4,+z+1/2,-x+3/4
    -307 +z+1/4,-x,+y+1/4
    -308 +y+3/4,+z+1/4,-x+1/2
    -309 -y,+z+1/4,+x+1/4
    -310 +x+3/4,-y,+z+3/4
    -311 +z+1/4,+x+3/4,-y+1/2
    -312 -x,+y+3/4,+z+3/4
    -313 -y+1/2,-x+1/2,-z
    -314 -z+1/2,-y+1/2,-x
    -315 -x+1/2,-z+1/2,-y
    -316 -y+1/4,-x+1/4,+z
    -317 +z+1/2,-y+1/4,-x+3/4
    -318 -x+1/4,+z+1/2,-y+3/4
    -319 +z+1/4,-y,+x+1/4
    -320 +x+3/4,+z+1/4,-y+1/2
    -321 -x,+z+1/4,+y+1/4
    -322 +y+3/4,-x,+z+3/4
    -323 +z+1/4,+y+3/4,-x+1/2
    -324 -y,+x+3/4,+z+3/4
_cell_length_a     5.43105
_cell_length_b     5.43105
_cell_length_c     5.43105
_cell_angle_alpha     90.0
_cell_angle_beta     90.0
_cell_angle_gamma     90.0
_cell_volume     160.19588
_cell_formula_units_Z     8
_cell_measurement_temperature     300
_cell_special_details     ?
_exptl_crystal_density_diffrn     2.329
_exptl_crystal_density_meas     ?
_exptl_crystal_density_method     ?
_exptl_crystal_F_000     ?
_pd_char_particle_morphology     ?
loop_
    _atom_type_symbol
    _atom_type_number_in_cell
    Si 8.0
_computing_structure_solution     ?
_pd_phase_name     "Silicon, Si"
loop_
    _atom_site_type_symbol
    _atom_site_label
    _atom_site_fract_x
    _atom_site_fract_y
    _atom_site_fract_z
    _atom_site_U_iso_or_equiv
    _atom_site_thermal_displace_type
    _atom_site_occupancy
    _atom_site_symmetry_multiplicity
    Si Si1 0.125 0.125 0.125 0.01 Uiso 1.0 8
_geom_special_details     ?
loop_
    _geom_bond_atom_site_label_1
    _geom_bond_atom_site_label_2
    _geom_bond_site_symmetry_1
    _geom_bond_site_symmetry_2
    _geom_bond_distance
    _geom_bond_publ_flag
    Si1 Si1 . 4_555 2.35171 n
    Si1 Si1 . 5_555 2.35171 n
    Si1 Si1 . 6_555 2.35171 n
    Si1 Si1 . -1_555 2.35171 n
loop_
    _geom_angle_atom_site_label_1
    _geom_angle_atom_site_label_2
    _geom_angle_atom_site_label_3
    _geom_angle_site_symmetry_1
    _geom_angle_site_symmetry_2
    _geom_angle_site_symmetry_3
    _geom_angle
    _geom_angle_publ_flag
    Si1 Si1 Si1 4_555 . 5_555 109.4712 n
    Si1 Si1 Si1 4_555 . 6_555 109.4712 n
    Si1 Si1 Si1 4_555 . -1_555 109.4712 n
    Si1 Si1 Si1 5_555 . 6_555 109.4712 n
    Si1 Si1 Si1 5_555 . -1_555 109.4712 n
    Si1 Si1 Si1 6_555 . -1_555 109.4712 n
data_RAMM077C_p_01
_pd_block_id     2016-12-27T10:25|RAMM077C_H_01|James_A._Kaduk|d2
_exptl_absorpt_process_details
;   GSAS Absorption/surface roughness correction: function number 0
 No correction is applied.
;
_exptl_absorpt_correction_T_min     1.00000
_exptl_absorpt_correction_T_max     1.00000
_exptl_special_details     ?
_diffrn_ambient_temperature     300
loop_
    _diffrn_radiation_type
    _diffrn_radiation_wavelength
    K\a~1~ 1.540593
    K\a~2~ 1.544451
_diffrn_radiation_monochromator     ?
_diffrn_measurement_device_type     'Bruker D2 Phaser'
_pd_instr_dist_src/mono     ?
_pd_instr_dist_mono/spec     ?
_pd_instr_dist_src/spec     141.5
_pd_instr_dist_spec/anal     ?
_pd_instr_dist_anal/detc     ?
_pd_instr_dist_spec/detc     141.5
_pd_instr_location
;
Room 051, Pritzker Science Building, IIT
;
loop_
    _refln_index_h
    _refln_index_k
    _refln_index_l
    _pd_refln_phase_id
    _pd_refln_wavelength_id
    _refln_observed_status
    _refln_F_squared_meas
    _refln_F_squared_calc
    _refln_phase_calc
    _refln_d_spacing
    _gsas_i100_meas
    1 0 2 1 1 o 1703.272 1302.198 180.00 4.95136 3.09
    1 0 2 1 2 o 1633.509 1302.198 180.00 4.95136 1.47
    1 1 2 1 1 o 89.432 416.200 0.00 4.49895 0.25
    1 1 2 1 2 o 288.965 416.200 0.00 4.49895 0.44
    1 2 1 1 1 o 413.989 539.219 180.00 4.20149 0.98
    1 2 1 1 2 o 596.838 539.219 180.00 4.20149 0.73
    0 2 2 1 1 o 8412.281 6760.756 0.00 4.10757 10.41
    0 2 2 1 2 o 10062.497 6760.756 0.00 4.10757 6.23
    2 0 0 1 1 o 20907.912 19704.146 180.00 3.95481 11.79
    2 0 0 1 2 o 19585.279 19704.146 180.00 3.95481 5.49
    0 1 3 1 1 o 25490.609 25857.328 0.00 3.93967 31.07
    0 1 3 1 2 o 26162.299 25857.328 0.00 3.93967 15.87
    2 0 1 1 1 o 8888.779 10133.447 0.00 3.77593 9.31
    2 0 1 1 2 o 9658.438 10133.447 0.00 3.77593 5.03
    1 0 3 1 1 o 5101.326 5502.154 0.00 3.73205 5.34
    1 0 3 1 2 o 5181.103 5502.154 0.00 3.73205 2.70
    2 1 0 1 1 o 20442.006 21427.861 180.00 3.71257 19.96
    2 1 0 1 2 o 20552.205 21427.861 180.00 3.71257 9.98
    1 2 2 1 1 o 28074.605 29264.189 180.00 3.64533 53.58
    1 2 2 1 2 o 28039.563 29264.189 180.00 3.64533 26.61
    2 1 1 1 1 o 41.727 82.310 180.00 3.56340 0.09
    2 1 1 1 2 o 53.615 82.310 180.00 3.56340 0.05
    1 1 3 1 1 o 8095.244 7935.221 180.00 3.52645 15.32
    1 1 3 1 2 o 8688.679 7935.221 180.00 3.52645 8.19
    0 3 1 1 1 o 21447.865 19872.355 0.00 3.45559 18.59
    0 3 1 1 2 o 23515.402 19872.355 0.00 3.45559 10.18
    2 0 2 1 1 o 1013.078 168.398 0.00 3.35688 0.85
    2 0 2 1 2 o 497.244 168.398 0.00 3.35688 0.21
    2 1 2 1 1 o 11724.912 11428.063 0.00 3.20490 17.34
    2 1 2 1 2 o 11600.456 11428.063 0.00 3.20490 8.53
    2 2 0 1 1 o 3404.941 3299.102 180.00 3.18789 2.43
    2 2 0 1 2 o 3376.000 3299.102 180.00 3.18789 1.20
    0 0 4 1 1 o 79704.88 78462.58 180.00 3.17464 31.96
    0 0 4 1 2 o 79070.95 78462.58 180.00 3.17464 15.76
    1 3 1 1 1 o 11499.320 11410.827 0.00 3.16658 17.00
    1 3 1 1 2 o 11197.909 11410.827 0.00 3.16658 8.23
    1 1 1 2 1 o 3489.855 3412.456 180.00 3.13562 6.31
    1 1 1 2 2 o 3220.479 3412.456 180.00 3.13562 2.91
    2 2 1 1 1 o 74171.48 74030.51 0.00 3.09194 100.00
    2 2 1 1 2 o 73342.65 74030.51 0.00 3.09194 49.16
    1 2 3 1 1 o 260.542 67.663 0.00 3.06771 0.35
    1 2 3 1 2 o 7.795 67.663 0.00 3.06771 0.00
    1 0 4 1 1 o 5454.475 6734.083 180.00 2.94619 3.59
    1 0 4 1 2 o 5565.104 6734.083 180.00 2.94619 1.82
    1 3 2 1 1 o 11432.211 11574.246 180.00 2.90702 13.61
    1 3 2 1 2 o 11751.610 11574.246 180.00 2.90702 6.96
    2 0 3 1 1 o 71986.51 71382.27 0.00 2.88977 43.67
    2 0 3 1 2 o 71670.98 71382.27 0.00 2.88977 21.62
    2 2 2 1 1 o 4092.385 3907.554 180.00 2.84895 4.78
    1 1 4 1 1 o 2302.792 2128.867 180.00 2.84184 2.74
    2 2 2 1 2 o 4247.564 3907.554 180.00 2.84895 2.47
    1 1 4 1 2 o 2551.219 2128.867 180.00 2.84184 1.51
    2 1 3 1 1 o 1321.663 1176.397 0.00 2.79111 1.58
    2 1 3 1 2 o 1303.876 1176.397 0.00 2.79111 0.77
    0 3 3 1 1 o 438.131 429.190 0.00 2.73838 0.23
    0 2 4 1 1 o 120844.98 119827.47 180.00 2.73500 65.21
    0 3 3 1 2 o 427.735 429.190 0.00 2.73838 0.11
    0 2 4 1 2 o 118243.34 119827.47 180.00 2.73500 31.71
    0 4 0 1 1 o 170912.80 172376.00 0.00 2.69333 44.70
    0 4 0 1 2 o 170656.11 172376.00 0.00 2.69333 22.19
    2 3 0 1 1 o 378.857 515.315 180.00 2.65860 0.19
    2 3 0 1 2 o 775.329 515.315 180.00 2.65860 0.19
    2 3 1 1 1 o 2849.166 2982.011 180.00 2.60218 2.65
    2 3 1 1 2 o 2958.162 2982.011 180.00 2.60218 1.37
    1 3 3 1 1 o 699.796 687.494 180.00 2.58769 0.66
    1 2 4 1 1 o 10686.843 10616.083 0.00 2.58483 10.24
    3 0 1 1 1 o 44724.26 44487.39 0.00 2.58149 20.00
    1 3 3 1 2 o 690.534 687.494 180.00 2.58769 0.33
    1 2 4 1 2 o 10647.559 10616.083 0.00 2.58483 5.07
    3 0 1 1 2 o 44366.75 44487.39 0.00 2.58149 9.86
    2 2 3 1 1 o 961.035 1236.251 0.00 2.54648 0.81
    2 2 3 1 2 o 1147.347 1236.251 0.00 2.54648 0.49
    3 1 1 1 1 o 209.709 207.302 0.00 2.51042 0.17
    3 1 1 1 2 o 208.045 207.302 0.00 2.51042 0.09
    1 4 1 1 1 o 19023.574 19196.898 180.00 2.49969 16.65
    1 4 1 1 2 o 18764.805 19196.898 180.00 2.49969 8.17
    2 0 4 1 1 o 6581.732 6383.968 0.00 2.47568 2.88
    2 0 4 1 2 o 6629.381 6383.968 0.00 2.47568 1.44
    0 4 2 1 1 o 4988.530 4853.461 180.00 2.47948 2.06
    0 4 2 1 2 o 4979.914 4853.461 180.00 2.47948 1.02
    0 1 5 1 1 o 526.290 511.708 180.00 2.47195 0.22
    0 1 5 1 2 o 523.300 511.708 180.00 2.47195 0.11
    2 3 2 1 1 o 19144.945 19034.893 180.00 2.45230 15.68
    2 3 2 1 2 o 19259.574 19034.893 180.00 2.45230 7.84
    3 0 2 1 1 o 268.790 347.184 0.00 2.43495 0.12
    3 0 2 1 2 o 143.014 347.184 0.00 2.43495 0.03
    2 1 4 1 1 o 14.393 20.555 180.00 2.41279 0.01
    1 0 5 1 1 o 584.726 1092.951 0.00 2.41812 0.25
    2 1 4 1 2 o 5.460 20.555 180.00 2.41279 0.00
    1 0 5 1 2 o 741.182 1092.951 0.00 2.41812 0.16
    3 1 2 1 1 o 2359.625 2200.324 180.00 2.37505 1.83
    3 1 2 1 2 o 2435.482 2200.324 180.00 2.37505 0.94
    1 4 2 1 1 o 1158.054 1078.047 180.00 2.36595 0.82
    1 4 2 1 2 o 1098.659 1078.047 180.00 2.36595 0.38
    1 1 5 1 1 o 3524.231 3511.157 0.00 2.35941 2.82
    1 1 5 1 2 o 3252.091 3511.157 0.00 2.35941 1.29
    3 2 1 1 1 o 16033.637 15814.902 0.00 2.32796 11.39
    3 2 1 1 2 o 16672.244 15814.902 0.00 2.32796 5.89
    1 3 4 1 1 o 12947.393 11882.201 0.00 2.27773 9.13
    1 3 4 1 2 o 13179.605 11882.201 0.00 2.27773 4.62
    2 2 4 1 1 o 12535.392 12196.973 0.00 2.24948 8.62
    2 2 4 1 2 o 12526.315 12196.973 0.00 2.24948 4.28
    2 3 3 1 1 o 1732.414 1679.898 180.00 2.25136 1.19
    3 0 3 1 1 o 39645.01 38016.25 180.00 2.23792 13.13
    2 3 3 1 2 o 1728.406 1679.898 180.00 2.25136 0.59
    3 0 3 1 2 o 40092.69 38016.25 180.00 2.23792 6.60
    2 4 0 1 1 o 25960.000 25067.627 180.00 2.22613 8.68
    2 4 0 1 2 o 25316.730 25067.627 180.00 2.22613 4.21
    3 2 2 1 1 o 3483.985 3396.664 180.00 2.21879 2.21
    3 2 2 1 2 o 3655.601 3396.664 180.00 2.21879 1.15
    1 2 5 1 1 o 25513.805 24895.338 0.00 2.20603 17.00
    1 2 5 1 2 o 25031.895 24895.338 0.00 2.20603 8.29
    3 1 3 1 1 o 5199.241 5370.859 180.00 2.19114 3.33
    3 1 3 1 2 o 5310.260 5370.859 180.00 2.19114 1.69
    2 4 1 1 1 o 1.538 1.597 0.00 2.19269 0.00
    2 4 1 1 2 o 1.575 1.597 0.00 2.19269 0.00
    1 4 3 1 1 o 6546.037 6601.984 0.00 2.18399 4.01
    1 4 3 1 2 o 6379.379 6601.984 0.00 2.18399 1.94
    2 0 5 1 1 o 32080.240 34661.539 180.00 2.13701 10.10
    2 0 5 1 2 o 33529.059 34661.539 180.00 2.13701 5.25
    0 5 1 1 1 o 0.975 0.809 0.00 2.12430 0.00
    0 5 1 1 2 o 0.698 0.809 0.00 2.12430 0.00
    0 0 6 1 1 o 3503.415 4682.033 180.00 2.11643 0.57
    0 0 6 1 2 o 3211.034 4682.033 180.00 2.11643 0.26
    2 1 5 1 1 o 1524.115 1850.617 0.00 2.09617 0.94
    2 4 2 1 1 o 29.383 42.852 0.00 2.10075 0.02
    2 1 5 1 2 o 1610.939 1850.617 0.00 2.09617 0.49
    3 3 1 1 1 o 14.931 18.173 180.00 2.09610 0.01
    2 4 2 1 2 o 37.461 42.852 0.00 2.10075 0.01
    3 3 1 1 2 o 15.546 18.173 180.00 2.09610 0.00
    3 2 3 1 1 o 6550.400 6068.281 180.00 2.06666 3.60
    0 3 5 1 1 o 895.810 747.779 180.00 2.07355 0.25
    3 2 3 1 2 o 6230.077 6068.281 180.00 2.06666 1.70
    0 3 5 1 2 o 808.028 747.779 180.00 2.07355 0.11
    0 4 4 1 1 o 16832.275 16820.016 180.00 2.05379 4.55
    1 0 6 1 1 o 48261.55 48226.77 0.00 2.04450 13.90
    1 5 1 1 1 o 7078.374 7064.973 0.00 2.05160 3.81
    0 4 4 1 2 o 16889.209 16820.016 180.00 2.05379 2.27
    1 0 6 1 2 o 48586.37 48226.77 0.00 2.04450 6.96
    1 5 1 1 2 o 7087.125 7064.973 0.00 2.05160 1.90
    2 3 4 1 1 o 19011.389 18771.119 0.00 2.03826 10.07
    2 3 4 1 2 o 18902.656 18771.119 0.00 2.03826 4.98
    3 0 4 1 1 o 1918.347 1935.137 180.00 2.02827 0.51
    3 0 4 1 2 o 2036.065 1935.137 180.00 2.02827 0.27
    3 3 2 1 1 o 21950.723 21863.428 0.00 2.01535 11.19
    3 3 2 1 2 o 21777.365 21863.428 0.00 2.01535 5.52
    1 1 6 1 1 o 3372.970 3380.380 0.00 2.00865 1.82
    1 1 6 1 2 o 3330.177 3380.380 0.00 2.00865 0.89
    1 3 5 1 1 o 14146.334 14284.200 180.00 2.00577 7.27
    1 3 5 1 2 o 14141.919 14284.200 180.00 2.00577 3.61
    3 1 4 1 1 o 2034.350 2150.986 0.00 1.99325 1.01
    3 1 4 1 2 o 2125.268 2150.986 0.00 1.99325 0.52
    2 2 5 1 1 o 12364.588 12300.518 180.00 1.98640 6.42
    2 2 5 1 2 o 12363.074 12300.518 180.00 1.98640 3.19
    1 4 4 1 1 o 5021.361 5044.657 180.00 1.98787 2.49
    1 4 4 1 2 o 5071.129 5044.657 180.00 1.98787 1.25
    2 4 3 1 1 o 23897.350 23543.914 0.00 1.97026 11.55
    4 0 0 1 1 o 44462.10 43663.72 180.00 1.97741 5.25
    1 5 2 1 1 o 8986.215 8751.935 180.00 1.97570 4.53
    2 4 3 1 2 o 23504.014 23543.914 0.00 1.97026 5.64
    4 0 0 1 2 o 44508.10 43663.72 180.00 1.97741 2.61
    1 5 2 1 2 o 8909.626 8751.935 180.00 1.97570 2.23
    0 2 6 1 1 o 438.340 431.382 0.00 1.96984 0.12
    0 2 6 1 2 o 430.352 431.382 0.00 1.96984 0.06
    4 0 1 1 1 o 1181.659 1007.244 180.00 1.95386 0.26
    4 0 1 1 2 o 1182.278 1007.244 180.00 1.95386 0.13
    4 1 0 1 1 o 2753.358 2329.916 0.00 1.94492 0.63
    4 1 0 1 2 o 2883.902 2329.916 0.00 1.94492 0.33
    4 1 1 1 1 o 7618.169 7463.688 0.00 1.92250 3.43
    0 5 3 1 1 o 24496.314 24555.883 0.00 1.92020 5.57
    1 2 6 1 1 o 695.442 663.805 0.00 1.91145 0.31
    4 1 1 1 2 o 7511.105 7463.688 0.00 1.92250 1.68
    0 5 3 1 2 o 25318.822 24555.883 0.00 1.92020 2.86
    2 2 0 2 1 o 4321.345 4370.277 180.00 1.92017 3.88
    1 2 6 1 2 o 718.832 663.805 0.00 1.91145 0.16
    2 2 0 2 2 o 4613.381 4370.277 180.00 1.92017 2.05
    3 3 3 1 1 o 34.873 36.636 0.00 1.89930 0.01
    3 2 4 1 1 o 420.426 438.750 180.00 1.89817 0.22
    3 3 3 1 2 o 36.189 36.636 0.00 1.89930 0.01
    3 2 4 1 2 o 434.598 438.750 180.00 1.89817 0.11
    2 5 0 1 1 o 34638.488 34624.797 180.00 1.89208 7.65
    4 0 2 1 1 o 4173.447 4131.396 0.00 1.88796 0.89
    2 5 0 1 2 o 35016.109 34624.797 180.00 1.89208 3.84
    4 0 2 1 2 o 4092.981 4131.396 0.00 1.88796 0.43
    2 5 1 1 1 o 3468.531 3478.026 180.00 1.87142 1.55
    2 5 1 1 2 o 3493.352 3478.026 180.00 1.87142 0.77
    2 0 6 1 1 o 2030.361 2033.981 0.00 1.86602 0.49
    3 4 1 1 1 o 14673.259 14960.755 0.00 1.86367 6.22
    2 0 6 1 2 o 1986.001 2033.981 0.00 1.86602 0.24
    1 5 3 1 1 o 17042.730 17064.588 180.00 1.86600 7.27
    4 1 2 1 1 o 2340.633 2390.267 180.00 1.85963 0.99
    3 4 1 1 2 o 14698.114 14960.755 0.00 1.86367 3.10
    4 2 0 1 1 o 3917.052 3996.168 180.00 1.85628 0.82
    1 5 3 1 2 o 16679.584 17064.588 180.00 1.86600 3.54
    4 1 2 1 2 o 2361.698 2390.267 180.00 1.85963 0.50
    4 2 0 1 2 o 3970.819 3996.168 180.00 1.85628 0.41
    2 1 6 1 1 o 470.078 481.153 0.00 1.83865 0.21
    4 2 1 1 1 o 4418.421 4228.508 180.00 1.83676 1.71
    2 3 5 1 1 o 795.203 740.474 0.00 1.83644 0.34
    2 1 6 1 2 o 501.648 481.153 0.00 1.83865 0.11
    4 2 1 1 2 o 3966.103 4228.508 180.00 1.83676 0.76
    2 3 5 1 2 o 680.016 740.474 0.00 1.83644 0.14
    3 0 5 1 1 o 2283.873 2949.395 180.00 1.82912 0.48
    3 0 5 1 2 o 2323.216 2949.395 180.00 1.82912 0.24
    2 4 4 1 1 o 3954.968 4793.602 0.00 1.82267 1.61
    2 4 4 1 2 o 4129.930 4793.602 0.00 1.82267 0.84
    2 5 2 1 1 o 6290.000 7137.647 0.00 1.81328 2.51
    2 5 2 1 2 o 7400.565 7137.647 0.00 1.81328 1.48
    3 4 2 1 1 o 923.849 910.865 180.00 1.80623 0.38
    3 1 5 1 1 o 4174.775 4338.962 0.00 1.80331 1.73
    3 4 2 1 2 o 876.916 910.865 180.00 1.80623 0.18
    1 4 5 1 1 o 384.762 403.608 0.00 1.79932 0.16
    3 1 5 1 2 o 4096.693 4338.962 0.00 1.80331 0.84
    1 4 5 1 2 o 383.670 403.608 0.00 1.79932 0.08
    4 0 3 1 1 o 10905.083 10771.631 180.00 1.79156 2.08
    0 6 0 1 1 o 1580.599 1740.882 180.00 1.79556 0.17
    0 1 7 1 1 o 2471.053 2501.906 180.00 1.78890 0.52
    4 0 3 1 2 o 11203.725 10771.631 180.00 1.79156 1.06
    0 6 0 1 2 o 1773.505 1740.882 180.00 1.79556 0.09
    0 1 7 1 2 o 2785.240 2501.906 180.00 1.78890 0.29
    4 2 2 1 1 o 4560.105 4125.006 180.00 1.78170 1.70
    4 2 2 1 2 o 4618.834 4125.006 180.00 1.78170 0.85
    1 3 6 1 1 o 0.623 0.498 0.00 1.77673 0.00
    1 3 6 1 2 o 0.377 0.498 0.00 1.77673 0.00
    1 0 7 1 1 o 524.809 610.975 0.00 1.76817 0.12
    4 1 3 1 1 o 5912.157 6601.044 180.00 1.76729 2.19
    3 3 4 1 1 o 466.770 499.799 180.00 1.76605 0.16
    1 0 7 1 2 o 570.041 610.975 0.00 1.76817 0.06
    2 2 6 1 1 o 1739.615 1872.407 0.00 1.76322 0.71
    4 1 3 1 2 o 6145.686 6601.044 180.00 1.76729 1.13
    3 3 4 1 2 o 465.952 499.799 180.00 1.76605 0.08
    2 2 6 1 2 o 1686.662 1872.407 0.00 1.76322 0.34
    1 1 7 1 1 o 146.974 196.942 180.00 1.74483 0.05
    1 1 7 1 2 o 203.859 196.942 180.00 1.74483 0.04
    1 5 4 1 1 o 2394.038 2219.548 180.00 1.73919 0.85
    1 5 4 1 2 o 2252.343 2219.548 180.00 1.73919 0.40
    1 6 1 1 1 o 0.515 0.501 0.00 1.73459 0.00
    4 3 0 1 1 o 4768.547 4854.120 0.00 1.73217 0.85
    3 2 5 1 1 o 41558.18 42362.61 180.00 1.73199 15.15
    1 6 1 1 2 o 0.447 0.501 0.00 1.73459 0.00
    4 3 0 1 2 o 4775.545 4854.120 0.00 1.73217 0.42
    3 2 5 1 2 o 41707.03 42362.61 180.00 1.73199 7.56
    2 5 3 1 1 o 632.620 643.162 180.00 1.72736 0.21
    2 5 3 1 2 o 651.813 643.162 180.00 1.72736 0.11
    0 6 2 1 1 o 7447.934 7597.842 0.00 1.72780 1.34
    3 4 3 1 1 o 15485.037 15385.454 180.00 1.72127 5.37
    0 6 2 1 2 o 7707.333 7597.842 0.00 1.72780 0.69
    3 4 3 1 2 o 15469.025 15385.454 180.00 1.72127 2.67
    4 3 1 1 1 o 22222.443 22044.125 180.00 1.71627 7.64
    4 3 1 1 2 o 21992.016 22044.125 180.00 1.71627 3.75
    4 2 3 1 1 o 347.282 340.650 180.00 1.70000 0.10
    4 2 3 1 2 o 359.966 340.650 180.00 1.70000 0.05
    1 6 2 1 1 o 5803.021 5092.732 180.00 1.68799 1.94
    1 6 2 1 2 o 6345.004 5092.732 180.00 1.68799 1.06
    1 2 7 1 1 o 12860.235 11780.271 180.00 1.67998 4.51
    4 0 4 1 1 o 8330.429 7883.381 0.00 1.67844 1.39
    1 2 7 1 2 o 11971.147 11780.271 180.00 1.67998 2.08
    4 0 4 1 2 o 7907.268 7883.381 0.00 1.67844 0.65
    2 4 5 1 1 o 15506.317 15495.316 180.00 1.67406 5.12
    4 3 2 1 1 o 215.031 217.559 0.00 1.67110 0.07
    2 4 5 1 2 o 15285.559 15495.316 180.00 1.67406 2.51
    4 3 2 1 2 o 215.919 217.559 0.00 1.67110 0.03
    0 4 6 1 1 o 2655.648 2628.719 180.00 1.66411 0.45
    0 4 6 1 2 o 2721.182 2628.719 180.00 1.66411 0.23
    4 1 4 1 1 o 406.401 387.124 180.00 1.65843 0.13
    3 0 6 1 1 o 6279.155 5969.526 0.00 1.65045 1.04
    2 3 6 1 1 o 1078.441 1033.964 0.00 1.65582 0.37
    4 1 4 1 2 o 394.354 387.124 180.00 1.65843 0.06
    3 5 1 1 1 o 2960.224 2937.170 0.00 1.65418 0.96
    3 0 6 1 2 o 6269.013 5969.526 0.00 1.65045 0.52
    2 3 6 1 2 o 1070.039 1033.964 0.00 1.65582 0.18
    3 5 1 1 2 o 3116.274 2937.170 0.00 1.65418 0.50
    2 0 7 1 1 o 19317.467 18146.453 180.00 1.64889 3.27
    2 0 7 1 2 o 18939.969 18146.453 180.00 1.64889 1.59
    0 5 5 1 1 o 8724.195 8332.658 180.00 1.64303 1.34
    0 5 5 1 2 o 8752.468 8332.658 180.00 1.64303 0.67
    3 1 6 1 1 o 9140.874 9562.413 180.00 1.63142 2.92
    2 6 0 1 1 o 875.801 895.014 180.00 1.63494 0.14
    3 1 1 2 1 o 1958.859 1843.373 180.00 1.63752 2.38
    3 1 6 1 2 o 9211.213 9562.413 180.00 1.63142 1.46
    2 6 0 1 2 o 855.385 895.014 180.00 1.63494 0.07
    2 1 7 1 1 o 3.273 3.498 180.00 1.62991 0.00
    3 3 5 1 1 o 1438.530 1498.753 180.00 1.62988 0.44
    3 1 1 2 2 o 1730.545 1843.373 180.00 1.63752 1.05
    1 4 6 1 1 o 22444.840 23371.018 0.00 1.62846 6.88
    2 1 7 1 2 o 3.346 3.498 180.00 1.62991 0.00
    3 3 5 1 2 o 1460.847 1498.753 180.00 1.62988 0.22
    2 5 4 1 1 o 7140.824 7288.438 0.00 1.62531 2.17
    1 4 6 1 2 o 23311.143 23371.018 0.00 1.62846 3.56
    2 6 1 1 1 o 13449.619 12753.696 0.00 1.62155 4.09
    2 5 4 1 2 o 7695.538 7288.438 0.00 1.62531 1.16
    3 4 4 1 1 o 1678.559 1584.777 180.00 1.62022 0.51
    0 3 7 1 1 o 8363.571 7906.648 180.00 1.61921 1.34
    1 6 3 1 1 o 277.853 263.304 0.00 1.61803 0.09
    2 6 1 1 2 o 13390.938 12753.696 0.00 1.62155 2.02
    3 4 4 1 2 o 1724.596 1584.777 180.00 1.62022 0.26
    0 3 7 1 2 o 8971.926 7906.648 180.00 1.61921 0.72
    1 6 3 1 2 o 319.354 263.304 0.00 1.61803 0.05
    3 5 2 1 1 o 1798.951 1490.798 0.00 1.61362 0.51
    3 5 2 1 2 o 2063.962 1490.798 0.00 1.61362 0.29
    1 5 5 1 1 o 686.703 509.551 180.00 1.60869 0.21
    1 5 5 1 2 o 522.079 509.551 180.00 1.60869 0.08
    4 3 3 1 1 o 34.372 33.875 0.00 1.60313 0.01
    4 2 4 1 1 o 24106.307 23681.555 0.00 1.60245 7.08
    4 3 3 1 2 o 35.112 33.875 0.00 1.60313 0.00
    4 2 4 1 2 o 24584.539 23681.555 0.00 1.60245 3.59
    4 4 0 1 1 o 21260.758 21167.746 180.00 1.59394 3.01
    4 4 0 1 2 o 21970.463 21167.746 180.00 1.59394 1.55
    0 0 8 1 1 o 9978.087 9690.623 0.00 1.58732 0.77
    1 3 7 1 1 o 6498.623 6382.582 0.00 1.58631 1.90
    0 0 8 1 2 o 9533.516 9690.623 0.00 1.58732 0.36
    2 6 2 1 1 o 402.095 409.618 180.00 1.58329 0.12
    3 2 6 1 1 o 0.610 0.537 180.00 1.57804 0.00
    1 3 7 1 2 o 6308.990 6382.582 0.00 1.58631 0.91
    4 4 1 1 1 o 2018.605 2008.468 180.00 1.58153 0.57
    2 6 2 1 2 o 449.305 409.618 180.00 1.58329 0.07
    3 2 6 1 2 o 0.582 0.537 180.00 1.57804 0.00
    4 4 1 1 2 o 2327.913 2008.468 180.00 1.58153 0.33
    2 2 7 1 1 o 3820.740 3275.350 180.00 1.57667 1.11
    2 2 7 1 2 o 3480.811 3275.350 180.00 1.57667 0.50
    5 0 1 1 1 o 5224.840 4364.843 180.00 1.56979 0.74
    5 0 1 1 2 o 4820.247 4364.843 180.00 1.56979 0.34
    4 0 5 1 1 o 4559.384 4542.846 0.00 1.56025 0.63
    0 6 4 1 1 o 21707.529 21283.104 180.00 1.56289 3.01
    4 0 5 1 2 o 4379.497 4542.846 0.00 1.56025 0.30
    2 2 2 2 1 o 0.000 0.000 180.00 1.56781 0.00
    0 6 4 1 2 o 21308.637 21283.104 180.00 1.56289 1.47
    1 0 8 1 1 o 4798.199 5025.121 180.00 1.55629 0.73
    2 2 2 2 2 o 0.000 0.000 180.00 1.56781 0.00
    5 1 1 1 1 o 1314.358 1337.198 180.00 1.55339 0.34
    1 0 8 1 2 o 5069.692 5025.121 180.00 1.55629 0.38
    3 5 3 1 1 o 5801.657 5734.010 180.00 1.55218 1.60
    5 1 1 1 2 o 1289.128 1337.198 180.00 1.55339 0.17
    4 1 5 1 1 o 2027.608 2184.673 0.00 1.54414 0.56
    3 5 3 1 2 o 5316.921 5734.010 180.00 1.55218 0.73
    4 4 2 1 1 o 3208.759 3500.526 0.00 1.54597 0.84
    4 1 5 1 2 o 2089.955 2184.673 0.00 1.54414 0.29
    4 4 2 1 2 o 3305.219 3500.526 0.00 1.54597 0.43
    1 1 8 1 1 o 4574.002 4768.638 180.00 1.54030 1.34
    1 1 8 1 2 o 4364.790 4768.638 180.00 1.54030 0.64
    5 0 2 1 1 o 18752.641 20523.645 0.00 1.53500 2.43
    2 4 6 1 1 o 893.189 979.365 0.00 1.53385 0.25
    1 6 4 1 1 o 6986.280 7614.519 0.00 1.53325 1.88
    5 0 2 1 2 o 18934.014 20523.645 0.00 1.53500 1.22
    2 4 6 1 2 o 907.693 979.365 0.00 1.53385 0.13
    1 6 4 1 2 o 7139.841 7614.519 0.00 1.53325 0.95
    0 7 1 1 1 o 22299.689 23237.242 0.00 1.52787 2.94
    2 6 3 1 1 o 243.517 262.434 180.00 1.52513 0.07
    4 3 4 1 1 o 5354.881 5880.368 180.00 1.52055 1.38
    0 7 1 1 2 o 21622.604 23237.242 0.00 1.52787 1.41
    0 2 8 1 1 o 40934.85 44557.10 0.00 1.52259 5.69
    2 6 3 1 2 o 237.924 262.434 180.00 1.52513 0.03
    4 3 4 1 2 o 5342.437 5880.368 180.00 1.52055 0.68
    5 1 2 1 1 o 132.979 145.656 180.00 1.51965 0.03
    0 2 8 1 2 o 40384.44 44557.10 0.00 1.52259 2.79
    3 4 5 1 1 o 445.581 392.800 180.00 1.51316 0.12
    2 5 5 1 1 o 3328.016 3703.553 0.00 1.51730 0.87
    5 1 2 1 2 o 137.372 145.656 180.00 1.51965 0.02
    3 4 5 1 2 o 501.694 392.800 180.00 1.51316 0.06
    2 5 5 1 2 o 4062.337 3703.553 0.00 1.51730 0.53
    5 2 1 1 1 o 1084.423 963.475 180.00 1.50710 0.27
    3 3 6 1 1 o 59.419 57.422 180.00 1.49965 0.01
    5 2 1 1 2 o 1082.786 963.475 180.00 1.50710 0.13
    4 2 5 1 1 o 4053.714 3831.179 0.00 1.49865 1.02
    3 3 6 1 2 o 62.446 57.422 180.00 1.49965 0.01
    1 7 1 1 1 o 11169.331 10945.878 0.00 1.50014 2.89
    4 2 5 1 2 o 4165.328 3831.179 0.00 1.49865 0.52
    3 0 7 1 1 o 445.509 411.775 0.00 1.49449 0.06
    2 3 7 1 1 o 0.127 0.015 0.00 1.49848 0.00
    1 7 1 1 2 o 12072.125 10945.878 0.00 1.50014 1.56
    1 2 8 1 1 o 2413.208 2225.278 0.00 1.49514 0.63
    3 0 7 1 2 o 463.136 411.775 0.00 1.49449 0.03
    2 3 7 1 2 o 0.165 0.015 0.00 1.49848 0.00
    4 4 3 1 1 o 9667.082 8697.137 180.00 1.49169 2.38
    1 2 8 1 2 o 2475.591 2225.278 0.00 1.49514 0.32
    4 4 3 1 2 o 10162.620 8697.137 180.00 1.49169 1.24
    3 1 7 1 1 o 1381.421 1254.943 180.00 1.48032 0.35
    1 5 6 1 1 o 11401.246 9314.774 0.00 1.48310 2.75
    5 0 3 1 1 o 2.176 1.805 0.00 1.48182 0.00
    3 1 7 1 2 o 1314.952 1254.943 180.00 1.48032 0.17
    1 5 6 1 2 o 9827.471 9314.774 0.00 1.48310 1.17
    1 4 7 1 1 o 1641.253 1593.046 0.00 1.47811 0.42
    5 0 3 1 2 o 1.898 1.805 0.00 1.48182 0.00
    2 0 8 1 1 o 5985.961 5639.777 180.00 1.47310 0.78
    3 5 4 1 1 o 1704.611 1637.200 0.00 1.47687 0.40
    5 2 2 1 1 o 26543.344 25223.920 0.00 1.47623 6.19
    1 4 7 1 2 o 1703.462 1593.046 0.00 1.47811 0.22
    3 6 1 1 1 o 1427.690 1339.736 0.00 1.47405 0.35
    2 0 8 1 2 o 5977.653 5639.777 180.00 1.47310 0.39
    3 5 4 1 2 o 1733.733 1637.200 0.00 1.47687 0.20
    5 2 2 1 2 o 26748.162 25223.920 0.00 1.47623 3.10
    5 1 3 1 1 o 4696.813 4349.811 0.00 1.46800 1.09
    3 6 1 1 2 o 1421.272 1339.736 0.00 1.47405 0.17
    1 7 2 1 1 o 10673.832 10101.688 180.00 1.46969 2.57
    5 1 3 1 2 o 4793.357 4349.811 0.00 1.46800 0.55
    1 7 2 1 2 o 11438.354 10101.688 180.00 1.46969 1.37
    2 1 8 1 1 o 45.923 37.689 180.00 1.45951 0.01
    2 1 8 1 2 o 38.182 37.689 180.00 1.45951 0.01
    4 5 0 1 1 o 22876.541 22022.854 0.00 1.45688 2.67
    2 6 4 1 1 o 3298.335 3151.818 0.00 1.45351 0.78
    4 5 0 1 2 o 23187.531 22022.854 0.00 1.45688 1.35
    2 6 4 1 2 o 3241.947 3151.818 0.00 1.45351 0.38
    4 0 6 1 1 o 3.165 2.805 180.00 1.44489 0.00
    4 5 1 1 1 o 361.209 337.787 0.00 1.44739 0.08
    0 7 3 1 1 o 2423.278 2210.285 0.00 1.44641 0.28
    4 0 6 1 2 o 2.972 2.805 180.00 1.44489 0.00
    3 6 2 1 1 o 2689.865 2495.841 180.00 1.44513 0.63
    3 2 7 1 1 o 17042.137 16785.357 0.00 1.44009 3.97
    4 5 1 1 2 o 361.535 337.787 0.00 1.44739 0.04
    0 7 3 1 2 o 2363.791 2210.285 0.00 1.44641 0.13
    1 6 5 1 1 o 3571.446 3430.673 0.00 1.44159 0.79
    3 6 2 1 2 o 2598.182 2495.841 180.00 1.44513 0.30
    3 2 7 1 2 o 16157.595 16785.357 0.00 1.44009 1.87
    5 3 1 1 1 o 981.829 982.086 180.00 1.43837 0.21
    1 6 5 1 2 o 3429.509 3430.673 0.00 1.44159 0.38
    4 1 6 1 1 o 124.211 164.210 0.00 1.43206 0.03
    4 3 5 1 1 o 53.047 66.629 0.00 1.43102 0.01
    5 3 1 1 2 o 851.447 982.086 180.00 1.43837 0.09
    2 7 0 1 1 o 5021.878 6152.062 180.00 1.43427 0.58
    5 2 3 1 1 o 2709.979 3281.370 0.00 1.42875 0.60
    4 1 6 1 2 o 134.721 164.210 0.00 1.43206 0.02
    4 3 5 1 2 o 57.187 66.629 0.00 1.43102 0.01
    2 7 0 1 2 o 4790.751 6152.062 180.00 1.43427 0.27
    5 2 3 1 2 o 3024.806 3281.370 0.00 1.42875 0.33
    4 4 4 1 1 o 2146.775 2256.957 0.00 1.42447 0.47
    1 3 8 1 1 o 751.889 889.099 0.00 1.42796 0.17
    2 7 1 1 1 o 2088.715 2253.185 180.00 1.42521 0.46
    2 2 8 1 1 o 4741.395 4698.538 180.00 1.42092 1.11
    4 4 4 1 2 o 2284.294 2256.957 0.00 1.42447 0.25
    1 3 8 1 2 o 852.579 889.099 0.00 1.42796 0.09
    4 5 2 1 1 o 838.720 795.374 180.00 1.41998 0.19
    1 7 3 1 1 o 1862.993 1910.743 180.00 1.42281 0.41
    2 7 1 1 2 o 2198.046 2253.185 180.00 1.42521 0.24
    2 2 8 1 2 o 5643.181 4698.538 180.00 1.42092 0.66
    4 5 2 1 2 o 1004.766 795.374 180.00 1.41998 0.11
    5 0 4 1 1 o 2773.742 2215.610 0.00 1.41588 0.29
    1 7 3 1 2 o 2080.916 1910.743 180.00 1.42281 0.23
    5 0 4 1 2 o 2388.633 2215.610 0.00 1.41588 0.13
    5 3 2 1 1 o 2.528 2.418 180.00 1.41146 0.00
    5 3 2 1 2 o 2.636 2.418 180.00 1.41146 0.00
    3 4 6 1 1 o 3387.351 3151.148 0.00 1.40725 0.73
    2 5 6 1 1 o 355.411 333.598 0.00 1.41057 0.08
    2 4 7 1 1 o 9492.438 9110.817 180.00 1.40628 2.06
    5 1 4 1 1 o 307.983 296.118 0.00 1.40381 0.06
    3 4 6 1 2 o 3296.570 3151.148 0.00 1.40725 0.35
    2 5 6 1 2 o 356.910 333.598 0.00 1.41057 0.04
    2 4 7 1 2 o 9531.318 9110.817 180.00 1.40628 1.03
    5 1 4 1 2 o 293.867 296.118 0.00 1.40381 0.03
    3 6 3 1 2 o 0.657 0.676 0.00 1.40050 0.00
    3 6 3 1 1 o 0.658 0.676 0.00 1.40050 0.00
    4 2 6 1 1 o 80.402 80.056 0.00 1.39555 0.02
    2 7 2 1 1 o 6454.334 6491.993 180.00 1.39902 1.39
    0 1 9 1 1 o 3293.752 3321.587 0.00 1.39900 0.37
    3 5 5 1 1 o 1170.565 1148.910 0.00 1.39443 0.25
    4 2 6 1 2 o 68.235 80.056 0.00 1.39555 0.01
    2 7 2 1 2 o 6561.291 6491.993 180.00 1.39902 0.70
    0 1 9 1 2 o 3353.969 3321.587 0.00 1.39900 0.19
    3 5 5 1 2 o 910.212 1148.910 0.00 1.39443 0.10
    1 0 9 1 1 o 9002.673 10201.938 180.00 1.38902 1.01
    1 0 9 1 2 o 9370.437 10201.938 180.00 1.38902 0.52
    0 5 7 1 1 o 10144.116 10903.759 180.00 1.38773 1.05
    0 5 7 1 2 o 9535.112 10903.759 180.00 1.38773 0.49
    3 3 7 1 1 o 4436.408 4847.145 0.00 1.37978 0.95
    1 1 9 1 1 o 1900.545 1962.098 0.00 1.37762 0.41
    4 5 3 1 1 o 11977.531 12406.019 180.00 1.37757 2.41
    3 3 7 1 2 o 4629.801 4847.145 0.00 1.37978 0.49
    1 1 9 1 2 o 1786.340 1962.098 0.00 1.37762 0.19
    4 5 3 1 2 o 11296.684 12406.019 180.00 1.37757 1.13
    2 6 5 1 1 o 190.142 206.251 180.00 1.37472 0.04
    5 3 3 1 1 o 954.801 990.013 180.00 1.36979 0.20
    5 2 4 1 1 o 3849.788 3970.339 180.00 1.36936 0.77
    2 6 5 1 2 o 194.288 206.251 180.00 1.37472 0.02
    5 3 3 1 2 o 934.316 990.013 180.00 1.36979 0.10
    5 2 4 1 2 o 3717.980 3970.339 180.00 1.36936 0.37
    0 6 6 1 1 o 443.938 454.161 180.00 1.36919 0.05
    0 4 8 1 1 o 4872.083 5034.110 0.00 1.36750 0.49
    1 5 7 1 1 o 415.144 432.701 0.00 1.36685 0.09
    2 3 8 1 1 o 8974.781 9745.450 180.00 1.36289 1.84
    0 6 6 1 2 o 422.691 454.161 180.00 1.36919 0.02
    1 7 4 1 1 o 2289.323 2585.068 0.00 1.36413 0.46
    0 4 8 1 2 o 4503.327 5034.110 0.00 1.36750 0.23
    1 5 7 1 2 o 389.246 432.701 0.00 1.36685 0.04
    3 0 8 1 1 o 5.298 5.506 180.00 1.35989 0.00
    2 3 8 1 2 o 9175.488 9745.450 180.00 1.36289 0.94
    1 7 4 1 2 o 2524.787 2585.068 0.00 1.36413 0.25
    3 0 8 1 2 o 4.562 5.506 180.00 1.35989 0.00
    5 4 1 1 1 o 970.636 1165.323 180.00 1.35624 0.20
    2 7 3 1 1 o 1882.376 2196.383 180.00 1.35841 0.38
    4 0 0 2 1 o 2177.041 2915.921 180.00 1.35776 0.43
    5 4 1 1 2 o 1464.468 1165.323 180.00 1.35624 0.15
    2 7 3 1 2 o 2080.814 2196.383 180.00 1.35841 0.21
    4 0 0 2 2 o 2957.823 2915.921 180.00 1.35776 0.29
    4 4 5 1 1 o 2657.894 2303.072 0.00 1.35008 0.51
    3 1 8 1 1 o 4948.521 4560.188 0.00 1.34918 1.03
    4 4 5 1 2 o 2254.406 2303.072 0.00 1.35008 0.21
    3 1 8 1 2 o 4332.253 4560.188 0.00 1.34918 0.44
    1 6 6 1 1 o 947.778 873.614 180.00 1.34913 0.19
    1 2 9 1 1 o 2158.043 2332.042 180.00 1.34503 0.46
    3 6 4 1 1 o 449.248 486.732 0.00 1.34443 0.08
    1 4 8 1 1 o 3552.093 3539.577 180.00 1.34751 0.72
    0 8 0 1 1 o 22027.760 22591.646 0.00 1.34667 1.11
    5 0 5 1 1 o 5118.574 5183.767 0.00 1.34275 0.50
    1 6 6 1 2 o 825.213 873.614 180.00 1.34913 0.08
    1 2 9 1 2 o 2482.370 2332.042 180.00 1.34503 0.26
    3 6 4 1 2 o 529.958 486.732 0.00 1.34443 0.05
    1 4 8 1 2 o 3272.532 3539.577 180.00 1.34751 0.33
    4 3 6 1 1 o 525.106 482.916 0.00 1.34045 0.11
    0 8 0 1 2 o 21058.707 22591.646 0.00 1.34667 0.53
    5 0 5 1 2 o 5442.342 5183.767 0.00 1.34275 0.27
    4 3 6 1 2 o 473.841 482.916 0.00 1.34045 0.05
    4 0 7 1 1 o 8203.427 8419.903 0.00 1.33677 0.81
    5 4 2 1 1 o 3317.376 3567.283 0.00 1.33362 0.61
    4 0 7 1 2 o 7837.911 8419.903 0.00 1.33677 0.38
    5 1 5 1 1 o 1623.302 1775.609 180.00 1.33244 0.30
    5 4 2 1 2 o 3068.656 3567.283 0.00 1.33362 0.28
    4 6 0 1 1 o 0.042 0.208 0.00 1.32930 0.00
    5 1 5 1 2 o 1625.279 1775.609 180.00 1.33244 0.15
    2 0 9 1 1 o 12628.930 13609.996 0.00 1.32891 1.26
    4 1 7 1 1 o 814.025 802.270 0.00 1.32659 0.16
    4 6 0 1 2 o 0.243 0.208 0.00 1.32930 0.00
    2 0 9 1 2 o 13783.102 13609.996 0.00 1.32891 0.69
    4 5 4 1 1 o 7996.443 8424.892 180.00 1.32411 1.49
    4 1 7 1 2 o 734.294 802.270 0.00 1.32659 0.07
    4 6 1 1 1 o 1766.464 2008.133 180.00 1.32208 0.32
    3 7 1 1 1 o 55.165 62.861 0.00 1.32194 0.01
    4 5 4 1 2 o 7102.787 8424.892 180.00 1.32411 0.66
    2 1 9 1 1 o 532.782 625.948 180.00 1.31891 0.11
    4 6 1 1 2 o 1731.153 2008.133 180.00 1.32208 0.15
    3 7 1 1 2 o 54.409 62.861 0.00 1.32194 0.00
    3 2 8 1 1 o 2184.778 2496.846 0.00 1.31852 0.43
    1 8 1 1 1 o 1064.701 1297.685 180.00 1.32037 0.21
    5 3 4 1 1 o 868.835 908.294 180.00 1.31719 0.16
    2 1 9 1 2 o 650.903 625.948 180.00 1.31891 0.07
    3 2 8 1 2 o 2627.248 2496.846 0.00 1.31852 0.26
    6 0 0 1 1 o 24503.293 27146.600 0.00 1.31827 1.08
    0 8 2 1 1 o 457.051 477.973 180.00 1.31736 0.04
    1 8 1 1 2 o 1261.468 1297.685 180.00 1.32037 0.12
    5 3 4 1 2 o 979.510 908.294 180.00 1.31719 0.09
    0 3 9 1 1 o 10.209 9.333 0.00 1.31323 0.00
    0 7 5 1 1 o 6007.254 5918.143 180.00 1.31623 0.55
    6 0 0 1 2 o 28506.486 27146.600 0.00 1.31827 0.63
    0 8 2 1 2 o 514.298 477.973 180.00 1.31736 0.02
    3 5 6 1 1 o 23873.725 22444.365 180.00 1.31024 4.30
    0 3 9 1 2 o 9.889 9.333 0.00 1.31323 0.00
    0 7 5 1 2 o 6445.410 5918.143 180.00 1.31623 0.29
    2 5 7 1 1 o 437.073 421.420 0.00 1.30945 0.08
    6 0 1 1 1 o 599.151 555.345 0.00 1.31122 0.05
    3 5 6 1 2 o 22660.361 22444.365 180.00 1.31024 2.03
    3 4 7 1 1 o 13.423 13.246 180.00 1.30679 0.00
    2 5 7 1 2 o 427.461 421.420 0.00 1.30945 0.04
    6 1 0 1 1 o 6690.390 6528.327 0.00 1.30851 0.59
    6 0 1 1 2 o 565.860 555.345 0.00 1.31122 0.02
    2 7 4 1 1 o 24872.426 24661.885 0.00 1.30706 4.46
    2 7 4 1 2 o 26068.219 24661.885 0.00 1.30706 2.33
    3 4 7 1 2 o 14.134 13.246 180.00 1.30679 0.00
    5 2 5 1 1 o 29.528 28.042 0.00 1.30288 0.01
    6 1 0 1 2 o 6733.359 6528.327 0.00 1.30851 0.29
    6 1 1 1 1 o 426.071 416.707 180.00 1.30162 0.07
    4 6 2 1 1 o 2293.933 2278.184 180.00 1.30109 0.40
    3 7 2 1 1 o 22757.020 22699.416 0.00 1.30096 4.05
    4 2 7 1 1 o 2969.143 2820.203 0.00 1.29741 0.53
    5 2 5 1 2 o 28.152 28.042 0.00 1.30288 0.00
    6 1 1 1 2 o 428.391 416.707 180.00 1.30162 0.04
    5 4 3 1 1 o 81.134 79.005 180.00 1.29830 0.01
    4 6 2 1 2 o 2366.215 2278.184 180.00 1.30109 0.21
    3 7 2 1 2 o 23682.541 22699.416 0.00 1.30096 2.10
    4 2 7 1 2 o 2968.545 2820.203 0.00 1.29741 0.27
    1 8 2 1 1 o 1429.806 1441.245 0.00 1.29946 0.27
    1 3 9 1 1 o 40.958 37.433 0.00 1.29549 0.01
    1 7 5 1 1 o 16001.127 15674.004 180.00 1.29838 2.81
    5 4 3 1 2 o 85.452 79.005 180.00 1.29830 0.01
    2 6 6 1 1 o 2.414 2.317 0.00 1.29384 0.00
    1 8 2 1 2 o 1583.872 1441.245 0.00 1.29946 0.15
    2 4 8 1 1 o 1523.464 1540.199 180.00 1.29242 0.28
    1 3 9 1 2 o 36.934 37.433 0.00 1.29549 0.00
    1 7 5 1 2 o 17118.539 15674.004 180.00 1.29838 1.50
    6 0 2 1 1 o 48.310 50.271 0.00 1.29074 0.01
    2 6 6 1 2 o 2.311 2.317 0.00 1.29384 0.00
    2 2 9 1 1 o 3513.940 3593.620 0.00 1.29023 0.67
    2 4 8 1 2 o 1331.183 1540.199 180.00 1.29242 0.12
    6 0 2 1 2 o 42.154 50.271 0.00 1.29074 0.00
    2 2 9 1 2 o 3165.060 3593.620 0.00 1.29023 0.30
    6 1 2 1 1 o 2398.677 2346.390 180.00 1.28158 0.40
    3 6 5 1 1 o 14055.492 14119.371 180.00 1.28135 2.43
    6 2 0 1 1 o 6196.968 5938.314 0.00 1.28048 0.51
    6 1 2 1 2 o 2653.554 2346.390 180.00 1.28158 0.22
    3 6 5 1 2 o 16414.445 14119.371 180.00 1.28135 1.41
    6 2 0 1 2 o 6737.274 5938.314 0.00 1.28048 0.28
    2 8 0 1 1 o 3495.056 3258.633 180.00 1.27479 0.32
    6 2 1 1 1 o 10471.259 9826.629 180.00 1.27402 1.73
    4 4 6 1 1 o 85.107 79.953 180.00 1.27324 0.02
    3 3 8 1 1 o 6457.454 6209.700 180.00 1.27176 1.15
    2 8 0 1 2 o 3411.068 3258.633 180.00 1.27479 0.15
    6 2 1 1 2 o 9879.256 9826.629 180.00 1.27402 0.81
    5 0 6 1 1 o 24649.893 24927.334 180.00 1.26709 2.07
    4 4 6 1 2 o 77.632 79.953 180.00 1.27324 0.01
    0 0 10 1 1 o 9315.345 9700.287 0.00 1.26986 0.44
    5 5 1 1 1 o 3664.528 3876.249 180.00 1.26877 0.59
    3 3 8 1 2 o 5847.765 6209.700 180.00 1.27176 0.52
    2 8 1 1 1 o 3267.413 3512.096 180.00 1.26841 0.56
    4 6 3 1 1 o 427.431 455.378 0.00 1.26823 0.08
    3 7 3 1 1 o 93.885 99.451 0.00 1.26811 0.02
    5 0 6 1 2 o 25769.846 24927.334 180.00 1.26709 1.08
    0 0 10 1 2 o 9780.394 9700.287 0.00 1.26986 0.23
    5 5 1 1 2 o 3981.958 3876.249 180.00 1.26877 0.32
    2 8 1 1 2 o 3639.195 3512.096 180.00 1.26841 0.31
    4 6 3 1 2 o 472.970 455.378 0.00 1.26823 0.04
    3 7 3 1 2 o 103.066 99.451 0.00 1.26811 0.01
    1 8 3 1 1 o 2071.517 2056.352 0.00 1.26672 0.36
    4 5 5 1 1 o 6837.007 6608.480 0.00 1.26372 1.15
    1 5 8 1 1 o 2195.118 2149.327 180.00 1.26161 0.38
    5 1 6 1 1 o 752.585 784.921 180.00 1.25841 0.13
    1 8 3 1 2 o 2127.798 2056.352 0.00 1.26672 0.18
    4 5 5 1 2 o 6628.584 6608.480 0.00 1.26372 0.55
    6 0 3 1 1 o 8836.679 9170.507 180.00 1.25864 0.72
    1 5 8 1 2 o 2065.548 2149.327 180.00 1.26161 0.18
    5 1 6 1 2 o 692.726 784.921 180.00 1.25841 0.06
    5 3 5 1 1 o 14143.687 15063.790 0.00 1.25771 2.34
    1 6 7 1 1 o 5705.269 5749.791 180.00 1.25986 0.95
    1 6 7 1 2 o 5216.495 5749.791 180.00 1.25986 0.43
    4 3 7 1 1 o 674.210 697.869 0.00 1.25278 0.11
    6 0 3 1 2 o 8160.609 9170.507 180.00 1.25864 0.33
    6 2 2 1 1 o 115.314 128.400 0.00 1.25521 0.02
    5 3 5 1 2 o 13379.451 15063.790 0.00 1.25771 1.10
    1 0 10 1 1 o 3498.439 3876.785 180.00 1.25380 0.31
    5 4 4 1 1 o 1743.412 1857.588 0.00 1.25326 0.28
    4 3 7 1 2 o 734.598 697.869 0.00 1.25278 0.06
    6 2 2 1 2 o 129.699 128.400 0.00 1.25521 0.01
    1 0 10 1 2 o 4231.432 3876.785 180.00 1.25380 0.19
    5 5 2 1 1 o 63.688 59.850 180.00 1.25019 0.01
    5 4 4 1 2 o 1980.971 1857.588 0.00 1.25326 0.16
    6 1 3 1 1 o 1930.440 1829.845 0.00 1.25014 0.31
    2 8 2 1 1 o 536.587 494.846 0.00 1.24985 0.09
    2 7 5 1 1 o 664.931 662.563 0.00 1.24888 0.11
    3 0 9 1 1 o 17462.037 17225.725 0.00 1.24402 1.50
    5 5 2 1 2 o 56.443 59.850 180.00 1.25019 0.00
    6 1 3 1 2 o 1727.976 1829.845 0.00 1.25014 0.14
    2 8 2 1 2 o 460.492 494.846 0.00 1.24985 0.04
    2 3 9 1 1 o 46.445 49.385 180.00 1.24631 0.01
    2 7 5 1 2 o 624.777 662.563 0.00 1.24888 0.05
    1 1 10 1 1 o 193.896 205.247 0.00 1.24539 0.03
    3 0 9 1 2 o 19821.398 17225.725 0.00 1.24402 0.85
    2 3 9 1 2 o 52.977 49.385 180.00 1.24631 0.00
    1 1 10 1 2 o 234.071 205.247 0.00 1.24539 0.02
    4 0 8 1 1 o 7001.412 7268.085 180.00 1.23784 0.59
    3 3 1 2 1 o 1250.656 1282.375 0.00 1.24597 0.81
    3 1 9 1 1 o 966.641 999.070 0.00 1.23580 0.16
    4 0 8 1 2 o 7543.738 7268.085 180.00 1.23784 0.32
    3 3 1 2 2 o 1462.034 1282.375 0.00 1.24597 0.46
    6 3 0 1 1 o 743.750 770.514 180.00 1.23752 0.06
    0 8 4 1 1 o 20.834 19.809 0.00 1.23974 0.00
    5 2 6 1 1 o 3196.001 2913.059 180.00 1.23342 0.51
    0 2 10 1 1 o 1047.576 1096.735 180.00 1.23598 0.09
    3 1 9 1 2 o 1108.069 999.070 0.00 1.23580 0.09
    1 4 9 1 1 o 3926.551 3720.875 180.00 1.23452 0.64
    6 3 0 1 2 o 811.735 770.514 180.00 1.23752 0.03
    0 8 4 1 2 o 18.817 19.809 0.00 1.23974 0.00
    5 2 6 1 2 o 3260.606 2913.059 180.00 1.23342 0.26
    0 2 10 1 2 o 1218.209 1096.735 180.00 1.23598 0.05
    4 1 8 1 1 o 130.785 116.347 0.00 1.22975 0.02
    6 3 1 1 1 o 8294.501 7471.043 0.00 1.23169 1.29
    1 4 9 1 2 o 4116.632 3720.875 180.00 1.23452 0.33
    4 1 8 1 2 o 125.688 116.347 0.00 1.22975 0.01
    1 7 6 1 1 o 864.692 768.490 0.00 1.22960 0.14
    6 3 1 1 2 o 8257.047 7471.043 0.00 1.23169 0.64
    3 5 7 1 1 o 965.207 881.282 180.00 1.22801 0.16
    1 7 6 1 2 o 829.219 768.490 0.00 1.22960 0.06
    4 6 4 1 1 o 5976.538 5586.332 0.00 1.22615 0.93
    3 7 4 1 1 o 650.194 609.986 180.00 1.22604 0.10
    6 2 3 1 1 o 457.184 435.212 180.00 1.22563 0.08
    3 5 7 1 2 o 899.831 881.282 180.00 1.22801 0.07
    1 8 4 1 1 o 884.399 874.023 180.00 1.22478 0.14
    4 6 4 1 2 o 5375.954 5586.332 0.00 1.22615 0.41
    3 7 4 1 2 o 585.728 609.986 180.00 1.22604 0.04
    6 2 3 1 2 o 419.157 435.212 180.00 1.22563 0.03
    1 8 4 1 2 o 841.869 874.023 180.00 1.22478 0.06
    1 2 10 1 1 o 19192.211 19753.566 180.00 1.22116 3.23
    5 5 3 1 1 o 8469.289 8693.228 0.00 1.22095 1.28
    2 8 3 1 1 o 3694.480 3770.592 0.00 1.22063 0.58
    1 2 10 1 2 o 19675.895 19753.566 180.00 1.22116 1.65
    5 5 3 1 2 o 8699.333 8693.228 0.00 1.22095 0.66
    2 8 3 1 2 o 3791.139 3770.592 0.00 1.22063 0.30
    6 0 4 1 1 o 12280.056 12165.004 180.00 1.21748 0.94
    2 5 8 1 1 o 8437.389 8142.962 180.00 1.21606 1.34
    3 6 6 1 1 o 223.466 215.153 180.00 1.21511 0.03
    3 2 9 1 1 o 1717.605 1765.295 0.00 1.21211 0.27
    6 3 2 1 1 o 973.062 950.446 0.00 1.21467 0.14
    4 7 0 1 1 o 8704.778 8428.713 0.00 1.21453 0.68
    2 6 7 1 1 o 562.795 548.179 180.00 1.21449 0.09
    6 0 4 1 2 o 12398.747 12165.004 180.00 1.21748 0.47
    3 4 8 1 1 o 0.138 0.106 0.00 1.21393 0.00
    2 5 8 1 2 o 7960.155 8142.962 180.00 1.21606 0.63
    3 6 6 1 2 o 209.440 215.153 180.00 1.21511 0.02
    3 2 9 1 2 o 1697.754 1765.295 0.00 1.21211 0.14
    6 3 2 1 2 o 925.319 950.446 0.00 1.21467 0.07
    4 7 0 1 2 o 8208.282 8428.713 0.00 1.21453 0.32
    2 6 7 1 2 o 533.512 548.179 180.00 1.21449 0.04
    3 4 8 1 2 o -0.044 0.106 0.00 1.21393 0.00
    6 1 4 1 1 o 291.416 301.908 0.00 1.20978 0.04
    4 2 8 1 1 o 11003.925 10615.308 180.00 1.20640 1.72
    2 0 10 1 1 o 2084.421 2173.866 180.00 1.20906 0.18
    4 7 1 1 1 o 16872.381 17578.387 180.00 1.20902 2.58
    6 1 4 1 2 o 309.375 301.908 0.00 1.20978 0.02
    4 2 8 1 2 o 12262.269 10615.308 180.00 1.20640 0.96
    2 0 10 1 2 o 2296.027 2173.866 180.00 1.20906 0.10
    4 7 1 1 2 o 18556.721 17578.387 180.00 1.20902 1.42
    5 4 5 1 1 o 2766.448 2614.297 0.00 1.20169 0.43
    4 5 6 1 1 o 4.581 4.640 180.00 1.20004 0.00
    2 1 10 1 1 o 3900.869 3750.905 180.00 1.20151 0.64
    5 4 5 1 2 o 2611.974 2614.297 0.00 1.20169 0.20
    4 4 7 1 1 o 3164.363 3191.438 0.00 1.19740 0.48
    4 5 6 1 2 o 4.572 4.640 180.00 1.20004 0.00
    2 1 10 1 2 o 3777.173 3750.905 180.00 1.20151 0.31
    5 3 6 1 1 o 1600.734 1586.669 0.00 1.19489 0.24
    4 4 7 1 2 o 3265.698 3191.438 0.00 1.19740 0.25
    5 0 7 1 1 o 101.234 106.337 180.00 1.19228 0.01
    5 3 6 1 2 o 1478.173 1586.669 0.00 1.19489 0.11
    3 8 1 1 1 o 930.517 893.369 0.00 1.19397 0.14
    4 7 2 1 1 o 555.110 572.691 0.00 1.19291 0.08
    5 0 7 1 2 o 104.930 106.337 180.00 1.19228 0.00
    0 9 1 1 1 o 2482.304 2748.900 0.00 1.19175 0.19
    2 4 9 1 1 o 9662.364 10514.172 0.00 1.19174 1.48
    3 8 1 1 2 o 809.375 893.369 0.00 1.19397 0.06
    6 2 4 1 1 o 16073.291 15151.140 180.00 1.18752 2.34
    4 7 2 1 2 o 544.611 572.691 0.00 1.19291 0.04
    0 6 8 1 1 o 13356.441 13557.037 0.00 1.18924 1.01
    0 9 1 1 2 o 2776.780 2748.900 0.00 1.19175 0.11
    2 4 9 1 2 o 10627.559 10514.172 0.00 1.19174 0.81
    6 3 3 1 1 o 33.024 31.569 0.00 1.18780 0.00
    5 1 7 1 1 o 4090.884 3864.649 0.00 1.18504 0.63
    2 7 6 1 1 o 225.973 208.392 0.00 1.18731 0.04
    6 2 4 1 2 o 15825.316 15151.140 180.00 1.18752 1.14
    0 6 8 1 2 o 14821.601 13557.037 0.00 1.18924 0.56
    5 5 4 1 1 o 525.917 516.201 0.00 1.18327 0.08
    6 3 3 1 2 o 33.013 31.569 0.00 1.18780 0.00
    5 1 7 1 2 o 3810.153 3864.649 0.00 1.18504 0.29
    2 7 6 1 2 o 216.425 208.392 0.00 1.18731 0.02
    6 4 0 1 1 o 22359.896 21616.313 0.00 1.18405 1.62
    1 3 10 1 1 o 2034.413 1983.465 180.00 1.18373 0.31
    2 8 4 1 1 o 196.261 192.671 0.00 1.18298 0.03
    5 5 4 1 2 o 478.748 516.201 0.00 1.18327 0.03
    5 6 1 1 1 o 203.142 208.073 180.00 1.18182 0.03
    6 4 0 1 2 o 20531.223 21616.313 0.00 1.18405 0.74
    1 3 10 1 2 o 1858.510 1983.465 180.00 1.18373 0.14
    4 6 5 1 1 o 1992.242 2030.105 0.00 1.17773 0.30
    0 5 9 1 1 o 13037.233 14061.083 0.00 1.18039 0.97
    2 8 4 1 2 o 175.744 192.671 0.00 1.18298 0.01
    2 2 10 1 1 o 1.284 1.385 0.00 1.17971 0.00
    6 4 1 1 1 o 190.973 204.080 0.00 1.17893 0.03
    5 6 1 1 2 o 192.076 208.073 180.00 1.18182 0.01
    1 9 1 1 1 o 2959.899 3200.552 0.00 1.17845 0.43
    3 8 2 1 1 o 8.011 9.017 180.00 1.17845 0.00
    3 3 9 1 1 o 1849.250 1737.849 180.00 1.17548 0.29
    3 7 5 1 1 o 1908.981 1929.365 180.00 1.17764 0.27
    4 6 5 1 2 o 2095.447 2030.105 0.00 1.17773 0.16
    0 5 9 1 2 o 14136.756 14061.083 0.00 1.18039 0.53
    2 2 10 1 2 o 1.451 1.385 0.00 1.17971 0.00
    1 8 5 1 1 o 1879.147 1753.119 180.00 1.17652 0.28
    1 6 8 1 1 o 612.233 572.561 0.00 1.17603 0.08
    6 4 1 1 2 o 215.558 204.080 0.00 1.17893 0.01
    1 9 1 1 2 o 3442.260 3200.552 0.00 1.17845 0.25
    3 8 2 1 2 o 10.020 9.017 180.00 1.17845 0.00
    3 3 9 1 2 o 2047.900 1737.849 180.00 1.17548 0.16
    3 7 5 1 2 o 1974.018 1929.365 180.00 1.17764 0.14
    1 8 5 1 2 o 1843.329 1753.119 180.00 1.17652 0.13
    0 7 7 1 1 o 8251.257 7801.072 180.00 1.17359 0.60
    1 6 8 1 2 o 632.864 572.561 0.00 1.17603 0.04
    4 3 8 1 1 o 2112.062 1777.332 0.00 1.17027 0.31
    6 0 5 1 1 o 1715.160 1485.782 0.00 1.17004 0.12
    0 7 7 1 2 o 9601.940 7801.072 180.00 1.17359 0.35
    4 3 8 1 2 o 1736.416 1777.332 0.00 1.17027 0.13
    6 0 5 1 2 o 1472.726 1485.782 0.00 1.17004 0.05
    1 5 9 1 1 o 5987.432 6153.076 0.00 1.16746 0.86
    4 7 3 1 1 o 563.521 581.876 180.00 1.16743 0.08
    5 6 2 1 1 o 2847.126 2884.585 0.00 1.16676 0.39
    5 2 7 1 1 o 5.556 4.901 0.00 1.16410 0.00
    6 1 5 1 1 o 859.803 708.034 180.00 1.16320 0.12
    1 5 9 1 2 o 6893.765 6153.076 0.00 1.16746 0.50
    4 7 3 1 2 o 654.994 581.876 180.00 1.16743 0.05
    6 4 2 1 1 o 84.233 68.964 0.00 1.16398 0.01
    5 6 2 1 2 o 3412.686 2884.585 0.00 1.16676 0.23
    5 2 7 1 2 o 5.930 4.901 0.00 1.16410 0.00
    1 9 2 1 1 o 962.495 783.169 180.00 1.16352 0.14
    6 1 5 1 2 o 929.324 708.034 180.00 1.16320 0.07
    6 4 2 1 2 o 92.582 68.964 0.00 1.16398 0.01
    1 7 7 1 1 o 7827.660 6215.443 0.00 1.16088 1.09
    1 9 2 1 2 o 996.254 783.169 180.00 1.16352 0.07
    1 7 7 1 2 o 9621.323 6215.443 0.00 1.16088 0.67
    6 3 4 1 1 o 3413.042 3080.613 180.00 1.15302 0.47
    3 8 3 1 1 o 896.883 794.688 180.00 1.15387 0.12
    6 3 4 1 2 o 3469.764 3080.613 180.00 1.15302 0.24
    3 5 8 1 1 o 3218.757 2834.516 0.00 1.15000 0.46
    0 9 3 1 1 o 19769.170 18200.471 0.00 1.15186 1.40
    3 6 7 1 1 o 4452.279 4060.310 0.00 1.14867 0.61
    4 0 9 1 1 o 6182.034 5646.446 180.00 1.14855 0.46
    3 8 3 1 2 o 891.307 794.688 180.00 1.15387 0.06
    3 5 8 1 2 o 2994.841 2834.516 0.00 1.15000 0.21
    0 9 3 1 2 o 20209.371 18200.471 0.00 1.15186 0.72
    5 4 6 1 1 o 14060.919 13426.770 180.00 1.14655 1.93
    0 4 10 1 1 o 6524.729 5955.030 0.00 1.14859 0.48
    2 3 10 1 1 o 1325.228 1277.010 0.00 1.14586 0.19
    3 6 7 1 2 o 4208.529 4060.310 0.00 1.14867 0.29
    4 0 9 1 2 o 5845.236 5646.446 180.00 1.14855 0.22
    0 1 11 1 1 o 315.827 297.279 180.00 1.14784 0.02
    3 0 10 1 1 o 1261.003 1247.292 180.00 1.14407 0.10
    5 4 6 1 2 o 13567.658 13426.770 180.00 1.14655 0.93
    6 2 5 1 1 o 68.011 67.274 0.00 1.14338 0.01
    2 9 0 1 1 o 32581.447 31483.590 180.00 1.14571 2.31
    0 4 10 1 2 o 6157.310 5955.030 0.00 1.14859 0.23
    2 3 10 1 2 o 1289.208 1277.010 0.00 1.14586 0.09
    5 6 3 1 1 o 818.704 810.821 0.00 1.14289 0.11
    0 1 11 1 2 o 301.882 297.279 180.00 1.14784 0.01
    4 1 9 1 1 o 3205.750 3174.022 180.00 1.14207 0.47
    3 0 10 1 2 o 1266.674 1247.292 180.00 1.14407 0.05
    6 2 5 1 2 o 68.909 67.274 0.00 1.14338 0.00
    2 9 0 1 2 o 31802.117 31483.590 180.00 1.14571 1.12
    6 4 3 1 1 o 6857.016 6659.045 180.00 1.14028 0.94
    5 6 3 1 2 o 839.768 810.821 0.00 1.14289 0.06
    1 0 11 1 1 o 3896.363 3860.476 0.00 1.14231 0.30
    5 5 5 1 1 o 75.048 72.409 0.00 1.13958 0.01
    4 1 9 1 2 o 3297.768 3174.022 180.00 1.14207 0.24
    2 9 1 1 1 o 315.448 311.401 180.00 1.14107 0.04
    3 1 10 1 1 o 152.812 154.693 0.00 1.13768 0.03
    1 9 3 1 1 o 7678.923 7370.634 180.00 1.13984 1.06
    6 4 3 1 2 o 6535.405 6659.045 180.00 1.14028 0.45
    1 0 11 1 2 o 4030.795 3860.476 0.00 1.14231 0.15
    2 8 5 1 1 o 386.178 370.403 180.00 1.13932 0.05
    5 5 5 1 2 o 69.601 72.409 0.00 1.13958 0.00
    2 6 8 1 1 o 476.649 461.332 180.00 1.13887 0.07
    4 5 7 1 1 o 3764.507 3990.449 0.00 1.13591 0.52
    2 9 1 1 2 o 315.871 311.401 180.00 1.14107 0.02
    3 1 10 1 2 o 141.507 154.693 0.00 1.13768 0.01
    1 9 3 1 2 o 7073.894 7370.634 180.00 1.13984 0.49
    4 7 4 1 1 o 8065.035 8810.635 180.00 1.13435 1.10
    1 4 10 1 1 o 346.152 360.961 180.00 1.13667 0.05
    2 8 5 1 2 o 352.712 370.403 180.00 1.13932 0.02
    0 8 6 1 1 o 3229.774 3424.852 180.00 1.13617 0.24
    2 6 8 1 2 o 436.126 461.332 180.00 1.13887 0.03
    1 1 11 1 1 o 786.390 833.666 180.00 1.13594 0.12
    4 5 7 1 2 o 3774.510 3990.449 0.00 1.13591 0.26
    4 7 4 1 2 o 8788.441 8810.635 180.00 1.13435 0.60
    5 3 7 1 1 o 7873.413 7909.823 180.00 1.13154 1.09
    1 4 10 1 2 o 334.276 360.961 180.00 1.13667 0.02
    0 8 6 1 2 o 3186.236 3424.852 180.00 1.13617 0.12
    1 1 11 1 2 o 786.256 833.666 180.00 1.13594 0.06
    3 4 9 1 1 o 10341.855 10181.691 0.00 1.12937 1.45
    2 5 9 1 1 o 901.916 893.117 180.00 1.13108 0.13
    5 3 7 1 2 o 7846.128 7909.823 180.00 1.13154 0.54
    3 4 9 1 2 o 9225.880 10181.691 0.00 1.12937 0.64
    2 5 9 1 2 o 870.439 893.117 180.00 1.13108 0.06
    4 6 6 1 1 o 16.244 18.477 0.00 1.12568 0.00
    3 7 6 1 1 o 1961.497 2213.275 180.00 1.12560 0.26
    2 9 2 1 1 o 2450.176 2615.964 0.00 1.12750 0.34
    4 4 8 1 1 o 2911.218 3250.278 180.00 1.12474 0.41
    6 5 0 1 1 o 10418.577 11490.019 0.00 1.12450 0.70
    4 2 9 1 1 o 4604.019 4833.012 180.00 1.12329 0.67
    7 0 1 1 1 o 6506.653 7225.576 180.00 1.12550 0.42
    5 0 8 1 1 o 892.689 913.379 0.00 1.12049 0.06
    4 6 6 1 2 o 17.820 18.477 0.00 1.12568 0.00
    3 7 6 1 2 o 2148.136 2213.275 180.00 1.12560 0.14
    2 7 7 1 1 o 445.198 500.131 0.00 1.12510 0.06
    2 9 2 1 2 o 2325.152 2615.964 0.00 1.12750 0.16
    1 8 6 1 1 o 2105.880 2343.709 0.00 1.12462 0.28
    4 4 8 1 2 o 3125.896 3250.278 180.00 1.12474 0.22
    6 5 0 1 2 o 11018.547 11490.019 0.00 1.12450 0.37
    4 2 9 1 2 o 4675.821 4833.012 180.00 1.12329 0.34
    7 0 1 1 2 o 6921.274 7225.576 180.00 1.12550 0.22
    5 0 8 1 2 o 1432.635 913.379 0.00 1.12049 0.05
    6 5 1 1 1 o 1724.180 1707.568 0.00 1.12012 0.23
    2 7 7 1 2 o 485.694 500.131 0.00 1.12510 0.03
    3 8 4 1 1 o 8.039 8.725 0.00 1.12190 0.00
    1 8 6 1 2 o 2253.146 2343.709 0.00 1.12462 0.15
    3 2 10 1 1 o 1065.126 920.870 180.00 1.11911 0.15
    6 0 6 1 1 o 877.833 707.036 180.00 1.11896 0.06
    1 2 11 1 1 o 620.220 366.249 0.00 1.11746 0.09
    6 5 1 1 2 o 2817.598 1707.568 0.00 1.12012 0.19
    7 1 1 1 1 o 196.595 169.211 180.00 1.11941 0.03
    5 1 8 1 1 o 159.536 178.963 0.00 1.11448 0.02
    3 8 4 1 2 o 11.500 8.725 0.00 1.12190 0.00
    3 2 10 1 2 o 1466.747 920.870 180.00 1.11911 0.10
    6 0 6 1 2 o 1055.551 707.036 180.00 1.11896 0.04
    1 2 11 1 2 o 311.942 366.249 0.00 1.11746 0.02
    7 1 1 1 2 o 267.764 169.211 180.00 1.11941 0.02
    5 1 8 1 2 o 166.840 178.963 0.00 1.11448 0.01
    4 8 0 1 1 o 2472.262 2766.316 180.00 1.11306 0.16
    6 1 6 1 1 o 13.066 14.764 180.00 1.11297 0.00
    6 3 5 1 1 o 1635.988 1799.164 180.00 1.11248 0.22
    5 6 4 1 1 o 654.878 701.814 180.00 1.11180 0.08
    4 8 0 1 2 o 2662.503 2766.316 180.00 1.11306 0.09
    6 1 6 1 2 o 14.247 14.764 180.00 1.11297 0.00
    7 0 2 1 1 o 1828.685 2005.833 180.00 1.11247 0.11
    6 3 5 1 2 o 1762.028 1799.164 180.00 1.11248 0.12
    6 4 4 1 1 o 6844.273 6925.317 180.00 1.10940 0.91
    5 6 4 1 2 o 699.809 701.814 180.00 1.11180 0.04
    4 8 1 1 1 o 10.212 10.258 180.00 1.10881 0.00
    2 0 11 1 1 o 261.365 251.010 0.00 1.10817 0.02
    7 0 2 1 2 o 1972.654 2005.833 180.00 1.11247 0.06
    6 5 2 1 1 o 1857.873 1669.546 180.00 1.10727 0.24
    1 9 4 1 1 o 1163.340 1174.608 180.00 1.10900 0.16
    6 4 4 1 2 o 7943.655 6925.317 180.00 1.10940 0.53
    4 8 1 1 2 o 12.733 10.258 180.00 1.10881 0.00
    2 0 11 1 2 o 293.697 251.010 0.00 1.10817 0.01
    6 5 2 1 2 o 2011.765 1669.546 180.00 1.10727 0.13
    7 1 2 1 1 o 0.369 0.221 180.00 1.10658 0.00
    1 9 4 1 2 o 1365.178 1174.608 180.00 1.10900 0.09
    2 9 3 1 1 o 146.802 128.180 180.00 1.10591 0.02
    2 4 10 1 1 o 2403.236 1774.171 180.00 1.10302 0.35
    4 2 2 2 1 o 1893.163 2089.063 0.00 1.10861 1.01
    2 1 11 1 1 o 724.829 498.823 180.00 1.10235 0.11
    7 1 2 1 2 o 0.501 0.221 180.00 1.10658 0.00
    2 9 3 1 2 o 163.319 128.180 180.00 1.10591 0.01
    2 4 10 1 2 o 1904.574 1774.171 180.00 1.10302 0.14
    4 2 2 2 2 o 2349.189 2089.063 0.00 1.10861 0.62
    2 1 11 1 2 o 464.780 498.823 180.00 1.10235 0.04
    7 2 1 1 1 o 921.195 707.185 180.00 1.10171 0.11
    5 2 8 1 1 o 808.353 811.203 180.00 1.09701 0.10
    5 7 1 1 1 o 2318.696 2668.860 180.00 1.09898 0.30
    0 3 11 1 1 o 7030.013 8083.937 0.00 1.09902 0.49
    7 2 1 1 2 o 653.779 707.185 180.00 1.10171 0.04
    5 2 8 1 2 o 849.287 811.203 180.00 1.09701 0.05
    1 6 9 1 1 o 43.509 50.912 0.00 1.09866 0.01
    4 8 2 1 1 o 1790.370 1620.633 0.00 1.09634 0.23
    5 7 1 1 2 o 2951.460 2668.860 180.00 1.09898 0.19
    4 7 5 1 1 o 1160.271 1020.744 0.00 1.09569 0.15
    6 2 6 1 1 o 116.110 104.303 180.00 1.09557 0.02
    0 3 11 1 2 o 8918.964 8083.937 0.00 1.09902 0.31
    4 3 9 1 1 o 413.839 409.162 0.00 1.09396 0.06
    1 6 9 1 2 o 57.313 50.912 0.00 1.09866 0.00
    4 8 2 1 2 o 1545.460 1620.633 0.00 1.09634 0.10
    4 7 5 1 2 o 907.618 1020.744 0.00 1.09569 0.06
    6 2 6 1 2 o 94.484 104.303 180.00 1.09557 0.01
    5 5 6 1 1 o 144.503 163.866 180.00 1.09223 0.02
    1 7 8 1 1 o 1345.881 1267.559 0.00 1.09432 0.17
    7 0 3 1 1 o 8873.405 9578.658 0.00 1.09172 0.56
    4 3 9 1 2 o 383.195 409.162 0.00 1.09396 0.03
    5 4 7 1 1 o 208.610 201.959 180.00 1.09023 0.03
    3 3 10 1 1 o 4226.345 4014.849 0.00 1.09009 0.57
    2 8 6 1 1 o 16.072 18.528 180.00 1.09200 0.00
    5 5 6 1 2 o 177.941 163.866 180.00 1.09223 0.01
    1 7 8 1 2 o 1149.265 1267.559 0.00 1.09432 0.07
    7 2 2 1 1 o 873.303 824.954 180.00 1.08948 0.11
    7 0 3 1 2 o 10207.433 9578.658 0.00 1.09172 0.32
    1 3 11 1 1 o 21.247 19.864 180.00 1.08857 0.00
    5 4 7 1 2 o 203.236 201.959 180.00 1.09023 0.01
    3 3 10 1 2 o 3996.607 4014.849 0.00 1.09009 0.27
    2 8 6 1 2 o 20.582 18.528 180.00 1.09200 0.00
    5 7 2 1 1 o 18.148 18.662 180.00 1.08684 0.00
    6 5 3 1 1 o 8642.185 8845.006 0.00 1.08680 1.11
    7 2 2 1 2 o 811.862 824.954 180.00 1.08948 0.05
    7 1 3 1 1 o 184.628 190.573 180.00 1.08616 0.03
    3 9 1 1 1 o 82.076 85.380 0.00 1.08597 0.01
    1 3 11 1 2 o 19.192 19.864 180.00 1.08857 0.00
    2 2 11 1 1 o 15321.581 15893.305 0.00 1.08544 2.12
    3 8 5 1 1 o 745.332 771.997 0.00 1.08446 0.09
    5 7 2 1 2 o 17.959 18.662 180.00 1.08684 0.00
    3 6 8 1 1 o 258.257 269.281 0.00 1.08407 0.03
    6 5 3 1 2 o 8466.946 8845.006 0.00 1.08680 0.54
    7 1 3 1 2 o 181.864 190.573 180.00 1.08616 0.01
    3 9 1 1 2 o 80.569 85.380 0.00 1.08597 0.00
    2 2 11 1 2 o 15117.655 15893.305 0.00 1.08544 1.04
    3 8 5 1 2 o 777.396 771.997 0.00 1.08446 0.05
    1 5 10 1 1 o 7.250 7.576 180.00 1.08368 0.00
    3 6 8 1 2 o 281.392 269.281 0.00 1.08407 0.02
    0 9 5 1 1 o 7158.473 7552.396 180.00 1.08279 0.46
    1 5 10 1 2 o 8.142 7.576 180.00 1.08368 0.00
    0 9 5 1 2 o 8635.715 7552.396 180.00 1.08279 0.28
    3 5 9 1 1 o 652.475 694.434 0.00 1.07735 0.08
    4 8 3 1 1 o 167.767 180.106 180.00 1.07647 0.02
    2 9 4 1 1 o 7834.538 8370.453 0.00 1.07767 1.02
    0 10 0 1 1 o 12126.190 13091.352 180.00 1.07733 0.41
    5 6 5 1 1 o 9.168 10.863 0.00 1.07533 0.00
    3 5 9 1 2 o 605.512 694.434 0.00 1.07735 0.04
    3 9 2 1 1 o 2596.494 3044.774 0.00 1.07425 0.32
    7 3 1 1 1 o 1844.354 2079.300 0.00 1.07399 0.24
    4 8 3 1 2 o 156.791 180.106 180.00 1.07647 0.01
    4 5 8 1 1 o 1777.284 1952.895 0.00 1.07333 0.23
    6 4 5 1 1 o 1001.891 1076.162 0.00 1.07315 0.13
    2 9 4 1 2 o 7299.813 8370.453 0.00 1.07767 0.47
    0 10 0 1 2 o 11118.119 13091.352 180.00 1.07733 0.19
    5 6 5 1 2 o 10.470 10.863 0.00 1.07533 0.00
    4 6 7 1 1 o 58.277 56.710 180.00 1.07224 0.01
    3 7 7 1 1 o 2434.625 2366.105 0.00 1.07217 0.31
    5 3 8 1 1 o 14.579 13.348 180.00 1.06963 0.00
    3 9 2 1 2 o 3361.602 3044.774 0.00 1.07425 0.21
    7 3 1 1 2 o 2272.299 2079.300 0.00 1.07399 0.15
    1 9 5 1 1 o 703.659 737.101 180.00 1.07279 0.09
    4 0 10 1 1 o 2111.741 1889.756 180.00 1.06850 0.14
    4 5 8 1 2 o 2201.590 1952.895 0.00 1.07333 0.14
    6 3 6 1 1 o 664.310 588.334 0.00 1.06830 0.09
    6 4 5 1 2 o 1204.658 1076.162 0.00 1.07315 0.08
    7 2 3 1 1 o 681.418 611.787 0.00 1.06996 0.09
    4 6 7 1 2 o 64.834 56.710 180.00 1.07224 0.01
    3 7 7 1 2 o 2607.739 2366.105 0.00 1.07217 0.17
    1 8 7 1 1 o 1143.462 1025.890 0.00 1.07133 0.15
    5 3 8 1 2 o 14.424 13.348 180.00 1.06963 0.00
    6 0 7 1 1 o 4182.455 4011.901 0.00 1.06643 0.28
    2 6 9 1 1 o 247.979 217.538 0.00 1.06818 0.03
    1 9 5 1 2 o 825.667 737.101 180.00 1.07279 0.05
    4 0 10 1 2 o 1842.234 1889.756 180.00 1.06850 0.06
    6 3 6 1 2 o 556.323 588.334 0.00 1.06830 0.04
    5 7 3 1 1 o 199.084 178.107 0.00 1.06746 0.02
    7 2 3 1 2 o 671.850 611.787 0.00 1.06996 0.04
    1 8 7 1 2 o 1143.016 1025.890 0.00 1.07133 0.07
    6 0 7 1 2 o 3328.729 4011.901 0.00 1.06643 0.11
    2 6 9 1 2 o 200.327 217.538 0.00 1.06818 0.01
    4 1 10 1 1 o 108.970 130.034 0.00 1.06329 0.01
    5 7 3 1 2 o 153.471 178.107 0.00 1.06746 0.01
    7 0 4 1 1 o 293.533 342.987 0.00 1.06453 0.02
    2 7 8 1 1 o 11503.664 13966.172 180.00 1.06419 1.45
    6 1 7 1 1 o 78.593 84.545 180.00 1.06124 0.01
    4 1 10 1 2 o 124.021 130.034 0.00 1.06329 0.01
    6 6 0 1 1 o 489.437 570.213 0.00 1.06263 0.03
    7 3 2 1 1 o 2354.327 2715.142 180.00 1.06265 0.28
    7 0 4 1 2 o 306.558 342.987 0.00 1.06453 0.01
    1 10 1 1 1 o 250.746 309.880 0.00 1.06373 0.03
    2 7 8 1 2 o 12789.415 13966.172 180.00 1.06419 0.81
    6 1 7 1 2 o 85.107 84.545 180.00 1.06124 0.01
    0 10 2 1 1 o 1664.185 1883.111 0.00 1.06215 0.11
    6 6 0 1 2 o 551.147 570.213 0.00 1.06263 0.02
    6 5 4 1 1 o 209.695 217.087 180.00 1.05997 0.03
    7 3 2 1 2 o 2624.529 2715.142 180.00 1.06265 0.16
    3 0 11 1 1 o 2590.919 2505.517 180.00 1.05749 0.17
    7 1 4 1 1 o 3947.387 4015.968 180.00 1.05937 0.50
    1 10 1 1 2 o 291.362 309.880 0.00 1.06373 0.02
    6 6 1 1 1 o 5975.840 5993.742 180.00 1.05893 0.76
    2 3 11 1 1 o 56.104 56.320 0.00 1.05890 0.01
    4 4 9 1 1 o 1202.559 1243.953 180.00 1.05649 0.15
    0 0 12 1 1 o 17759.100 17213.703 180.00 1.05821 0.61
    0 10 2 1 2 o 1829.846 1883.111 0.00 1.06215 0.06
    6 5 4 1 2 o 220.922 217.087 180.00 1.05997 0.01
    3 0 11 1 2 o 2018.786 2505.517 180.00 1.05749 0.06
    7 1 4 1 2 o 3901.925 4015.968 180.00 1.05937 0.25
    6 6 1 1 2 o 5665.058 5993.742 180.00 1.05893 0.36
    2 3 11 1 2 o 51.963 56.320 0.00 1.05890 0.01
    4 4 9 1 2 o 890.562 1243.953 180.00 1.05649 0.06
    0 0 12 1 2 o 15209.024 17213.703 180.00 1.05821 0.26
    3 9 3 1 1 o 912.612 1037.272 180.00 1.05553 0.12
    5 0 9 1 1 o 31.978 42.753 0.00 1.05297 0.00
    3 1 11 1 1 o 155.861 186.074 180.00 1.05243 0.02
    2 5 10 1 1 o 2319.322 3116.976 180.00 1.05440 0.30
    4 7 6 1 1 o 5.068 7.132 180.00 1.05341 0.00
    3 4 10 1 1 o 1.667 2.178 0.00 1.05301 0.00
    3 9 3 1 2 o 797.200 1037.272 180.00 1.05553 0.05
    5 0 9 1 2 o 17.176 42.753 0.00 1.05297 0.00
    3 1 11 1 2 o 72.761 186.074 180.00 1.05243 0.00
    2 5 10 1 2 o 2542.395 3116.976 180.00 1.05440 0.16
    1 4 11 1 1 o 469.563 580.995 0.00 1.05164 0.06
    1 10 2 1 1 o 42.049 52.244 0.00 1.05270 0.01
    4 7 6 1 2 o 3.586 7.132 180.00 1.05341 0.00
    4 8 4 1 1 o 64.562 172.255 180.00 1.05037 0.01
    3 4 10 1 2 o 0.929 2.178 0.00 1.05301 0.00
    4 2 10 1 1 o 902.272 1060.949 0.00 1.04808 0.12
    5 1 9 1 1 o 2595.133 2988.113 180.00 1.04798 0.34
    1 4 11 1 2 o 358.957 580.995 0.00 1.05164 0.02
    1 0 12 1 1 o 57.518 100.145 0.00 1.04887 0.01
    1 10 2 1 2 o 10.875 52.244 0.00 1.05270 0.00
    6 2 7 1 1 o 2845.211 2403.760 0.00 1.04613 0.38
    6 6 2 1 1 o 1.818 3.216 180.00 1.04805 0.00
    4 8 4 1 2 o 160.463 172.255 180.00 1.05037 0.01
    4 2 10 1 2 o 1301.413 1060.949 0.00 1.04808 0.09
    5 1 9 1 2 o 3658.285 2988.113 180.00 1.04798 0.24
    1 0 12 1 2 o 123.565 100.145 0.00 1.04887 0.01
    6 2 7 1 2 o 2866.531 2403.760 0.00 1.04613 0.19
    6 6 2 1 2 o 5.394 3.216 180.00 1.04805 0.00
    5 5 7 1 1 o 128.980 108.395 0.00 1.04321 0.02
    7 3 3 1 1 o 599.223 495.362 180.00 1.04452 0.07
    2 9 5 1 1 o 1631.359 1329.006 0.00 1.04436 0.21
    7 2 4 1 1 o 525.364 432.254 180.00 1.04433 0.07
    1 1 12 1 1 o 0.972 0.839 180.00 1.04393 0.00
    3 8 6 1 1 o 749.297 638.986 0.00 1.04341 0.09
    2 8 7 1 1 o 1554.634 1337.841 180.00 1.04301 0.20
    5 5 7 1 2 o 172.552 108.395 0.00 1.04321 0.01
    5 7 4 1 1 o 258.778 214.701 180.00 1.04200 0.03
    7 3 3 1 2 o 622.318 495.362 180.00 1.04452 0.04
    2 9 5 1 2 o 1641.451 1329.006 0.00 1.04436 0.11
    5 1 1 2 1 o 1116.521 926.479 0.00 1.04521 0.56
    7 2 4 1 2 o 560.762 432.254 180.00 1.04433 0.04
    1 1 12 1 2 o 1.049 0.839 180.00 1.04393 0.00
    3 8 6 1 2 o 944.078 638.986 0.00 1.04341 0.06
    2 8 7 1 2 o 2156.563 1337.841 180.00 1.04301 0.14
    3 2 11 1 1 o 668.378 477.803 180.00 1.03768 0.09
    2 10 0 1 1 o 23.682 14.592 0.00 1.03946 0.00
    5 7 4 1 2 o 362.340 214.701 180.00 1.04200 0.02
    5 1 1 2 2 o 1048.438 926.479 0.00 1.04521 0.26
    3 3 3 2 1 o 1064.689 926.479 0.00 1.04521 0.18
    7 4 1 1 1 o 2496.939 1627.466 180.00 1.03847 0.30
    0 2 12 1 1 o 1744.182 1150.721 180.00 1.03837 0.12
    0 7 9 1 1 o 2651.919 1581.191 0.00 1.04004 0.17
    5 6 6 1 1 o 0.071 0.066 0.00 1.03527 0.00
    3 2 11 1 2 o 655.343 477.803 180.00 1.03768 0.04
    2 10 0 1 2 o 19.068 14.592 0.00 1.03946 0.00
    0 6 10 1 1 o 696.840 500.148 180.00 1.03678 0.04
    5 4 8 1 1 o 1046.465 833.765 0.00 1.03454 0.13
    3 3 3 2 2 o 1051.891 926.479 0.00 1.04521 0.09
    2 10 1 1 1 o 485.054 327.395 0.00 1.03599 0.06
    7 4 1 1 2 o 2308.229 1627.466 180.00 1.03847 0.14
    0 2 12 1 2 o 1692.178 1150.721 180.00 1.03837 0.06
    0 7 9 1 2 o 2237.590 1581.191 0.00 1.04004 0.07
    5 2 9 1 1 o 2079.692 1950.426 180.00 1.03341 0.28
    6 4 6 1 1 o 734.372 687.559 180.00 1.03333 0.10
    5 6 6 1 2 o 0.067 0.066 0.00 1.03527 0.00
    7 0 5 1 1 o 26.770 26.027 180.00 1.03238 0.00
    0 6 10 1 2 o 582.773 500.148 180.00 1.03678 0.02
    5 4 8 1 2 o 838.428 833.765 0.00 1.03454 0.05
    2 10 1 1 2 o 330.409 327.395 0.00 1.03599 0.02
    1 10 3 1 1 o 322.941 232.140 180.00 1.03507 0.04
    5 2 9 1 2 o 1828.049 1950.426 180.00 1.03341 0.12
    6 4 6 1 2 o 641.288 687.559 180.00 1.03333 0.04
    1 10 3 1 2 o 236.649 232.140 180.00 1.03507 0.01
    7 0 5 1 2 o 23.734 26.027 180.00 1.03238 0.00
    1 9 6 1 1 o 5395.548 5302.907 0.00 1.03300 0.67
    1 7 9 1 1 o 1135.276 1181.170 0.00 1.03116 0.14
    3 9 4 1 1 o 493.317 524.555 0.00 1.03089 0.06
    6 6 3 1 1 o 1.873 2.050 0.00 1.03065 0.00
    1 9 6 1 2 o 4765.771 5302.907 0.00 1.03300 0.29
    6 5 5 1 1 o 3987.978 3572.091 180.00 1.02822 0.50
    7 1 5 1 1 o 0.395 0.048 180.00 1.02767 0.00
    1 2 12 1 1 o 9.167 10.035 180.00 1.02953 0.00
    1 7 9 1 2 o 1237.548 1181.170 0.00 1.03116 0.08
    3 9 4 1 2 o 572.094 524.555 0.00 1.03089 0.03
    7 4 2 1 1 o 1140.931 1027.394 180.00 1.02821 0.14
    6 6 3 1 2 o 2.374 2.050 0.00 1.03065 0.00
    1 6 10 1 1 o 5495.548 4727.986 180.00 1.02798 0.71
    6 5 5 1 2 o 4370.538 3572.091 180.00 1.02822 0.27
    7 1 5 1 2 o 0.434 0.048 180.00 1.02767 0.00
    1 2 12 1 2 o 12.710 10.035 180.00 1.02953 0.00
    4 3 10 1 1 o 262.790 210.788 180.00 1.02413 0.04
    2 10 2 1 1 o 211.396 171.210 180.00 1.02580 0.03
    7 4 2 1 2 o 1249.800 1027.394 180.00 1.02821 0.08
    1 6 10 1 2 o 5652.073 4727.986 180.00 1.02798 0.36
    0 8 8 1 1 o 114.877 88.792 180.00 1.02689 0.01
    2 4 11 1 1 o 107.086 90.725 0.00 1.02481 0.01
    0 8 8 1 2 o 108.673 88.792 180.00 1.02689 0.00
    6 3 7 1 1 o 658.324 611.625 180.00 1.02230 0.08
    2 0 12 1 1 o 4072.448 3810.212 0.00 1.02225 0.28
    4 9 0 1 1 o 7983.370 6294.428 0.00 1.02402 0.51
    4 3 10 1 2 o 193.079 210.788 180.00 1.02413 0.01
    2 10 2 1 2 o 228.839 171.210 180.00 1.02580 0.02
    3 6 9 1 1 o 80.759 69.749 0.00 1.02257 0.01
    7 3 4 1 1 o 848.865 999.601 0.00 1.02063 0.10
    2 4 11 1 2 o 96.873 90.725 0.00 1.02481 0.01
    5 8 1 1 1 o 390.736 380.406 180.00 1.02210 0.05
    6 3 7 1 2 o 508.709 611.625 180.00 1.02230 0.03
    2 0 12 1 2 o 3103.163 3810.212 0.00 1.02225 0.11
    4 9 0 1 2 o 5464.284 6294.428 0.00 1.02402 0.17
    4 6 8 1 1 o 1817.513 2139.586 180.00 1.01913 0.22
    4 9 1 1 1 o 1.974 2.334 180.00 1.02071 0.00
    0 10 4 1 1 o 59.853 75.682 180.00 1.02019 0.00
    3 6 9 1 2 o 56.037 69.749 0.00 1.02257 0.00
    7 3 4 1 2 o 874.458 999.601 0.00 1.02063 0.05
    2 1 12 1 1 o 3880.172 4402.398 0.00 1.01768 0.53
    5 8 1 1 2 o 306.957 380.406 180.00 1.02210 0.02
    4 8 5 1 1 o 484.160 588.643 0.00 1.01945 0.06
    3 7 8 1 1 o 2636.640 3105.675 180.00 1.01907 0.33
    4 6 8 1 2 o 1816.372 2139.586 180.00 1.01913 0.11
    1 8 8 1 1 o 2504.101 2859.917 180.00 1.01835 0.32
    4 9 1 1 2 o 2.128 2.334 180.00 1.02071 0.00
    0 10 4 1 2 o 66.392 75.682 180.00 1.02019 0.00
    0 5 11 1 1 o 1880.913 2163.361 0.00 1.01757 0.13
    2 1 12 1 2 o 4185.014 4402.398 0.00 1.01768 0.28
    4 8 5 1 2 o 495.477 588.643 0.00 1.01945 0.03
    3 7 8 1 2 o 2612.221 3105.675 180.00 1.01907 0.16
    3 3 11 1 1 o 32.835 31.684 0.00 1.01442 0.00
    6 0 8 1 1 o 9282.354 8883.304 0.00 1.01413 0.60
    1 8 8 1 2 o 2487.306 2859.917 180.00 1.01835 0.16
    7 2 5 1 1 o 6233.493 5940.967 0.00 1.01393 0.75
    4 5 9 1 1 o 6748.349 6242.238 180.00 1.01354 0.87
    0 5 11 1 2 o 2083.940 2163.361 0.00 1.01757 0.07
    3 3 11 1 2 o 33.026 31.684 0.00 1.01442 0.00
    5 7 5 1 1 o 12752.278 12301.106 0.00 1.01180 1.59
    6 0 8 1 2 o 9185.279 8883.304 0.00 1.01413 0.30
    7 2 5 1 2 o 6122.561 5940.967 0.00 1.01393 0.37
    4 5 9 1 2 o 6372.047 6242.238 180.00 1.01354 0.41
    3 5 10 1 1 o 4748.823 4656.397 0.00 1.01046 0.62
    5 8 2 1 1 o 355.760 336.174 180.00 1.01231 0.05
    5 3 9 1 1 o 189.601 185.741 180.00 1.01043 0.03
    1 10 4 1 1 o 2471.180 2383.311 0.00 1.01181 0.32
    7 4 3 1 1 o 3986.651 3833.721 0.00 1.01176 0.48
    6 1 8 1 1 o 525.102 516.548 180.00 1.00967 0.07
    5 7 5 1 2 o 12449.115 12301.106 0.00 1.01180 0.78
    4 7 7 1 1 o 2097.142 2073.713 0.00 1.00923 0.26
    7 4 3 1 2 o 3874.601 3833.721 0.00 1.01176 0.23
    4 9 2 1 1 o 249.242 244.988 180.00 1.01096 0.03
    3 5 10 1 2 o 4665.771 4656.397 0.00 1.01046 0.31
    5 8 2 1 2 o 343.490 336.174 180.00 1.01231 0.02
    5 3 9 1 2 o 187.080 185.741 180.00 1.01043 0.01
    6 6 4 1 1 o 3545.012 3493.074 180.00 1.00768 0.44
    2 10 3 1 1 o 3977.010 3897.173 180.00 1.00946 0.51
    1 10 4 1 2 o 2421.153 2383.311 0.00 1.01181 0.16
    1 5 11 1 1 o 1711.974 1690.956 180.00 1.00925 0.22
    6 1 8 1 2 o 543.932 516.548 180.00 1.00967 0.04
    4 7 7 1 2 o 2271.093 2073.713 0.00 1.00923 0.14
    4 9 2 1 2 o 243.146 244.988 180.00 1.01096 0.02
    2 9 6 1 1 o 182.503 180.124 0.00 1.00755 0.02
    2 10 3 1 2 o 4171.880 3897.173 180.00 1.00946 0.27
    1 3 12 1 1 o 46.204 42.230 180.00 1.00680 0.01
    1 5 11 1 2 o 1848.438 1690.956 180.00 1.00925 0.12
_pd_meas_2theta_range_min     4.9978
_pd_meas_2theta_range_max     100.0036
_pd_meas_2theta_range_inc     0.02021
_pd_meas_number_of_points     4701
_pd_meas_scan_method     step
_pd_meas_special_details     ?
_reflns_number_total     1197
loop_
    _atom_type_symbol
    _atom_type_scat_Cromer_Mann_a1
    _atom_type_scat_Cromer_Mann_a2
    _atom_type_scat_Cromer_Mann_a3
    _atom_type_scat_Cromer_Mann_a4
    _atom_type_scat_Cromer_Mann_b1
    _atom_type_scat_Cromer_Mann_b2
    _atom_type_scat_Cromer_Mann_b3
    _atom_type_scat_Cromer_Mann_b4
    _atom_type_scat_Cromer_Mann_c
    _atom_type_scat_dispersion_real
    _atom_type_scat_dispersion_imag
    _atom_type_scat_source
    C 2.31000 20.8439 1.02000 10.2075 1.58860 0.56870 0.86500 51.6512 0.21560
                                                                           0.000
                                                                           0.000
                                                      International_Tables_Vol_C
    H 0.49300 10.5109 0.32291 26.1257 0.14019 3.14236 0.04081 57.7997 0.00304
                                                                           0.000
                                                                           0.000
                                                      International_Tables_Vol_C
    O 3.04850 13.2771 2.28680 5.70110 1.54630 0.32390 0.86700 32.9089 0.25080
                                                                           0.000
                                                                           0.000
                                                      International_Tables_Vol_C
    Rb 17.1784 1.78880 9.64350 17.3151 5.13990 0.27480 1.52920 164.934 3.48730
                                                                           0.000
                                                                           0.000
                                                      International_Tables_Vol_C
    Si 6.29150 2.43860 3.03530 32.3337 1.98910 0.67850 1.54100 81.6937 1.14070
                                                                           0.000
                                                                           0.000
                                                      International_Tables_Vol_C
_computing_data_collection     ?
_computing_data_reduction     ?
_pd_calibration_special_details     ?
loop_
    _pd_phase_id
    _pd_phase_block_id
    _pd_phase_mass_%
    1 2016-12-27T10:25|RAMM077C_phase1|James_A._Kaduk|| 97.850(10)
    2 2016-12-27T10:25|RAMM077C_phase2|James_A._Kaduk|| 2.15(5)
_pd_proc_2theta_range_min     5.0008
_pd_proc_2theta_range_max     100.00661
_pd_proc_2theta_range_inc     0.02021
loop_
    _pd_proc_ls_weight
    _pd_proc_intensity_bkg_calc
    _pd_calc_intensity_total
    _pd_meas_counts_total
    . . . 5978.0
    . . . 6092.0
    . . . 5593.0
    . . . 5480.0
    . . . 5531.0
    . . . 5354.0
    . . . 5312.0
    . . . 5061.0
    . . . 5071.0
    . . . 4999.0
    . . . 4950.0
    . . . 4872.0
    . . . 4471.0
    . . . 4673.0
    . . . 4524.0
    . . . 4423.0
    . . . 4559.0
    . . . 4335.0
    . . . 4294.0
    . . . 4176.0
    . . . 4321.0
    . . . 4201.0
    . . . 4035.0
    . . . 4048.0
    . . . 3888.0
    . . . 4047.0
    . . . 4112.0
    . . . 3751.0
    . . . 3892.0
    . . . 3806.0
    . . . 3746.0
    . . . 3833.0
    . . . 3649.0
    . . . 3684.0
    . . . 3721.0
    . . . 3627.0
    . . . 3539.0
    . . . 3443.0
    . . . 3519.0
    . . . 3468.0
    . . . 3457.0
    . . . 3541.0
    . . . 3385.0
    . . . 3314.0
    . . . 3318.0
    . . . 3304.0
    . . . 3293.0
    . . . 3234.0
    . . . 3281.0
    . . . 3326.0
    . . . 3292.0
    . . . 3276.0
    . . . 3177.0
    . . . 3148.0
    . . . 3111.0
    . . . 3122.0
    . . . 3010.0
    . . . 3198.0
    . . . 3057.0
    . . . 3109.0
    . . . 3050.0
    . . . 3066.0
    . . . 3010.0
    . . . 2942.0
    . . . 2935.0
    . . . 2900.0
    . . . 2897.0
    . . . 2958.0
    . . . 2916.0
    . . . 2895.0
    . . . 2804.0
    . . . 2894.0
    . . . 2881.0
    . . . 2736.0
    . . . 2808.0
    . . . 2964.0
    . . . 2797.0
    . . . 2737.0
    . . . 2681.0
    . . . 2785.0
    . . . 2743.0
    . . . 2787.0
    . . . 2802.0
    . . . 2721.0
    . . . 2704.0
    . . . 2760.0
    . . . 2644.0
    . . . 2637.0
    . . . 2582.0
    . . . 2602.0
    . . . 2628.0
    . . . 2733.0
    . . . 2590.0
    . . . 2613.0
    . . . 2641.0
    . . . 2645.0
    . . . 2715.0
    . . . 2607.0
    . . . 2483.0
    . . . 2679.0
    . . . 2545.0
    . . . 2576.0
    . . . 2747.0
    . . . 2624.0
    . . . 2704.0
    . . . 2601.0
    . . . 2547.0
    . . . 2662.0
    . . . 2586.0
    . . . 2487.0
    . . . 2535.0
    . . . 2486.0
    . . . 2611.0
    . . . 2481.0
    . . . 2555.0
    . . . 2489.0
    . . . 2499.0
    . . . 2549.0
    . . . 2485.0
    . . . 2430.0
    . . . 2633.0
    . . . 2445.0
    . . . 2547.0
    . . . 2557.0
    . . . 2496.0
    . . . 2365.0
    . . . 2415.0
    . . . 2415.0
    . . . 2358.0
    . . . 2369.0
    . . . 2446.0
    . . . 2438.0
    . . . 2466.0
    . . . 2350.0
    . . . 2381.0
    . . . 2498.0
    . . . 2392.0
    . . . 2439.0
    . . . 2400.0
    . . . 2337.0
    . . . 2334.0
    . . . 2260.0
    . . . 2380.0
    . . . 2311.0
    . . . 2407.0
    . . . 2321.0
    . . . 2369.0
    . . . 2447.0
    . . . 2360.0
    . . . 2367.0
    . . . 2294.0
    . . . 2324.0
    . . . 2346.0
    . . . 2441.0
    . . . 2381.0
    . . . 2297.0
    . . . 2295.0
    . . . 2306.0
    . . . 2318.0
    . . . 2280.0
    . . . 2293.0
    . . . 2339.0
    . . . 2305.0
    . . . 2295.0
    . . . 2371.0
    . . . 2426.0
    . . . 2338.0
    . . . 2362.0
    . . . 2265.0
    . . . 2301.0
    . . . 2317.0
    . . . 2339.0
    . . . 2205.0
    . . . 2288.0
    . . . 2244.0
    . . . 2182.0
    . . . 2302.0
    . . . 2230.0
    . . . 2254.0
    . . . 2277.0
    . . . 2269.0
    . . . 2271.0
    . . . 2286.0
    . . . 2261.0
    . . . 2294.0
    . . . 2296.0
    . . . 2117.0
    . . . 2241.0
    . . . 2286.0
    . . . 2214.0
    . . . 2340.0
    . . . 2174.0
    . . . 2176.0
    . . . 2352.0
    . . . 2265.0
    . . . 2232.0
    . . . 2172.0
    . . . 2293.0
    . . . 2254.0
    . . . 2184.0
    . . . 2136.0
    . . . 2203.0
    . . . 2245.0
    . . . 2263.0
    . . . 2286.0
    . . . 2259.0
    . . . 2156.0
    . . . 2242.0
    . . . 2186.0
    . . . 2196.0
    . . . 2239.0
    . . . 2158.0
    . . . 2160.0
    . . . 2284.0
    . . . 2212.0
    . . . 2281.0
    . . . 2211.0
    . . . 2136.0
    . . . 2239.0
    . . . 2163.0
    . . . 2190.0
    . . . 2264.0
    . . . 2271.0
    . . . 2273.0
    . . . 2215.0
    . . . 2113.0
    . . . 2218.0
    . . . 2175.0
    . . . 2163.0
    . . . 2154.0
    . . . 2105.0
    . . . 2177.0
    . . . 2163.0
    . . . 2197.0
    . . . 2225.0
    . . . 2152.0
    . . . 2196.0
    . . . 2133.0
    . . . 2074.0
    . . . 2131.0
    . . . 2093.0
    . . . 2234.0
    . . . 2117.0
    . . . 2171.0
    . . . 2182.0
    . . . 2258.0
    . . . 2212.0
    . . . 2152.0
    . . . 2098.0
    . . . 2180.0
    . . . 2126.0
    . . . 2133.0
    . . . 2118.0
    . . . 2196.0
    . . . 2168.0
    . . . 2118.0
    . . . 2033.0
    . . . 2220.0
    . . . 2132.0
    . . . 2054.0
    . . . 2234.0
    . . . 2196.0
    . . . 2168.0
    . . . 2160.0
    . . . 2173.0
    . . . 2206.0
    . . . 2151.0
    . . . 2097.0
    . . . 2072.0
    . . . 2096.0
    . . . 2108.0
    . . . 2190.0
    . . . 2209.0
    . . . 2210.0
    . . . 2117.0
    . . . 2119.0
    . . . 2215.0
    . . . 2224.0
    . . . 2349.0
    . . . 2341.0
    . . . 2334.0
    . . . 2355.0
    . . . 2500.0
    . . . 2495.0
    . . . 2590.0
    . . . 2795.0
    . . . 2959.0
    . . . 3298.0
    . . . 3514.0
    . . . 3541.0
    . . . 3614.0
    . . . 3345.0
    . . . 2830.0
    . . . 2662.0
    . . . 2408.0
    . . . 2307.0
    . . . 2355.0
    . . . 2219.0
    . . . 2120.0
    . . . 2075.0
    . . . 2130.0
    . . . 2191.0
    . . . 2221.0
    . . . 2160.0
    . . . 2169.0
    . . . 2229.0
    . . . 2033.0
    . . . 2152.0
    . . . 2158.0
    . . . 2106.0
    . . . 2140.0
    . . . 2096.0
    . . . 2104.0
    . . . 2118.0
    . . . 2185.0
    . . . 2139.0
    . . . 2091.0
    . . . 2064.0
    . . . 2114.0
    . . . 2070.0
    . . . 2149.0
    . . . 2125.0
    . . . 2071.0
    . . . 2091.0
    . . . 2108.0
    . . . 2162.0
    . . . 2109.0
    . . . 2137.0
    . . . 2213.0
    . . . 2097.0
    . . . 2187.0
    . . . 2121.0
    . . . 2104.0
    . . . 2094.0
    . . . 2102.0
    . . . 2019.0
    . . . 2221.0
    . . . 2058.0
    . . . 2107.0
    . . . 2192.0
    . . . 2107.0
    . . . 2124.0
    . . . 2191.0
    . . . 2319.0
    . . . 2246.0
    . . . 2281.0
    . . . 2336.0
    . . . 2230.0
    . . . 2240.0
    . . . 2200.0
    . . . 2251.0
    . . . 2317.0
    . . . 2136.0
    . . . 2154.0
    . . . 2156.0
    . . . 2078.0
    . . . 2173.0
    . . . 2218.0
    . . . 2274.0
    . . . 2210.0
    . . . 2162.0
    . . . 2229.0
    . . . 2171.0
    . . . 2196.0
    . . . 2296.0
    . . . 2221.0
    . . . 2222.0
    . . . 2222.0
    . . . 2161.0
    . . . 2221.0
    . . . 2166.0
    . . . 2237.0
    . . . 2163.0
    . . . 2202.0
    . . . 2214.0
    . . . 2271.0
    . . . 2201.0
    . . . 2288.0
    . . . 2295.0
    . . . 2183.0
    . . . 2268.0
    . . . 2271.0
    . . . 2261.0
    . . . 2296.0
    . . . 2230.0
    . . . 2328.0
    . . . 2328.0
    . . . 2364.0
    . . . 2337.0
    . . . 2405.0
    . . . 2358.0
    . . . 2369.0
    . . . 2347.0
    . . . 2361.0
    . . . 2431.0
    . . . 2470.0
    . . . 2483.0
    . . . 2568.0
    . . . 2688.0
    . . . 2691.0
    . . . 2789.0
    . . . 2986.0
    . . . 3237.0
    . . . 3543.0
    . . . 4059.0
    . . . 4736.0
    . . . 5489.0
    . . . 6352.0
    . . . 7083.0
    . . . 7354.0
    . . . 7003.0
    . . . 5825.0
    . . . 4722.0
    . . . 3917.0
    . . . 3271.0
    . . . 2827.0
    . . . 2687.0
    . . . 2604.0
    . . . 2643.0
    . . . 2512.0
    . . . 2503.0
    . . . 2529.0
    . . . 2638.0
    . . . 2599.0
    . . . 2590.0
    . . . 2646.0
    . . . 2533.0
    . . . 2649.0
    . . . 2602.0
    . . . 2565.0
    . . . 2534.0
    . . . 2652.0
    . . . 2616.0
    . . . 2587.0
    . . . 2655.0
    . . . 2655.0
    . . . 2617.0
    . . . 2736.0
    . . . 2727.0
    . . . 2788.0
    . . . 2853.0
    . . . 2947.0
    . . . 3014.0
    . . . 3185.0
    . . . 3183.0
    . . . 3605.0
    . . . 3636.0
    . . . 3667.0
    . . . 3548.0
    . . . 3208.0
    . . . 3182.0
    . . . 2966.0
    . . . 2924.0
    . . . 2869.0
    . . . 2753.0
    . . . 2723.0
    . . . 2872.0
    . . . 2951.0
    . . . 2870.0
    . . . 2724.0
    . . . 2818.0
    . . . 2906.0
    . . . 2897.0
    . . . 2829.0
    . . . 2898.0
    . . . 2726.0
    . . . 2769.0
    . . . 2824.0
    . . . 2814.0
    . . . 2761.0
    . . . 2911.0
    . . . 2838.0
    . . . 2871.0
    . . . 2802.0
    . . . 2925.0
    . . . 2893.0
    . . . 2859.0
    . . . 2775.0
    . . . 2775.0
    . . . 2837.0
    . . . 2932.0
    . . . 2819.0
    . . . 2888.0
    . . . 2812.0
    . . . 2956.0
    . . . 2928.0
    . . . 3010.0
    . . . 2889.0
    . . . 2813.0
    . . . 2973.0
    . . . 2947.0
    . . . 2944.0
    . . . 2884.0
    . . . 2861.0
    . . . 2976.0
    . . . 2877.0
    . . . 3005.0
    . . . 2968.0
    . . . 2924.0
    . . . 2926.0
    . . . 2900.0
    . . . 2963.0
    . . . 2828.0
    . . . 2810.0
    . . . 3071.0
    . . . 2918.0
    . . . 2881.0
    . . . 3012.0
    . . . 3020.0
    . . . 2894.0
    . . . 2882.0
    . . . 2926.0
    . . . 2842.0
    . . . 2844.0
    . . . 2877.0
    . . . 2813.0
    . . . 2830.0
    . . . 2945.0
    . . . 2895.0
    . . . 2898.0
    . . . 2963.0
    . . . 2955.0
    . . . 2988.0
    . . . 3161.0
    . . . 3045.0
    . . . 3164.0
    . . . 3232.0
    . . . 3040.0
    . . . 3141.0
    . . . 2882.0
    . . . 3044.0
    . . . 2853.0
    . . . 2935.0
    . . . 2796.0
    . . . 2894.0
    . . . 2827.0
    . . . 2776.0
    . . . 2803.0
    . . . 2818.0
    . . . 2747.0
    . . . 2722.0
    . . . 2768.0
    . . . 2772.0
    . . . 2916.0
    . . . 2833.0
    . . . 2687.0
    . . . 2830.0
    . . . 2806.0
    . . . 2833.0
    . . . 2739.0
    . . . 2789.0
    . . . 2671.0
    . . . 2774.0
    . . . 2887.0
    . . . 2676.0
    . . . 2802.0
    . . . 2789.0
    . . . 2831.0
    . . . 2806.0
    . . . 2809.0
    . . . 2727.0
    . . . 2721.0
    . . . 2885.0
    . . . 2929.0
    . . . 3001.0
    . . . 3178.0
    . . . 3366.0
    . . . 3579.0
    . . . 3934.0
    . . . 4512.0
    . . . 4898.0
    . . . 4803.0
    . . . 4537.0
    . . . 3917.0
    . . . 3385.0
    . . . 3109.0
    . . . 2945.0
    . . . 2814.0
    . . . 2708.0
    . . . 2726.0
    . . . 2682.0
    . . . 2739.0
    . . . 2651.0
    . . . 2704.0
    . . . 2702.0
    . . . 2621.0
    . . . 2782.0
    . . . 2757.0
    . . . 2743.0
    . . . 2701.0
    . . . 2597.0
    . . . 2608.0
    . . . 2730.0
    . . . 2638.0
    0.000361 2112.54810 2698.39746 2768.0
    0.000382 2112.17944 2697.71997 2619.0
    0.000389 2111.81104 2697.04248 2572.0
    0.000375 2111.44263 2696.36353 2666.0
    0.000372 2111.07446 2695.68457 2688.0
    0.000385 2110.70630 2695.00439 2598.0
    0.000372 2110.33813 2694.32349 2691.0
    0.000373 2109.97021 2693.64209 2681.0
    0.000374 2109.60229 2692.95972 2675.0
    0.000373 2109.23462 2692.27686 2684.0
    0.000378 2108.86694 2691.59277 2644.0
    0.000372 2108.49927 2690.90820 2688.0
    0.000381 2108.13184 2690.22266 2622.0
    0.000380 2107.76465 2689.53638 2629.0
    0.000365 2107.39722 2688.84912 2738.0
    0.000368 2107.03003 2688.16113 2721.0
    0.000379 2106.66309 2687.47217 2636.0
    0.000371 2106.29590 2686.78223 2692.0
    0.000369 2105.92920 2686.09155 2707.0
    0.000383 2105.56226 2685.39966 2608.0
    0.000367 2105.19556 2684.70728 2723.0
    0.000370 2104.82910 2685.02002 2700.0
    0.000368 2104.46265 2684.40527 2719.0
    0.000376 2104.09619 2684.29150 2663.0
    0.000368 2103.72974 2683.73511 2721.0
    0.000377 2103.36377 2683.19531 2651.0
    0.000368 2102.99756 2682.67700 2716.0
    0.000357 2102.63159 2682.18311 2800.0
    0.000365 2102.26563 2681.71875 2738.0
    0.000361 2101.89990 2681.29126 2770.0
    0.000375 2101.53394 2680.90845 2666.0
    0.000370 2101.16846 2680.58057 2704.0
    0.000374 2100.80298 2680.32275 2676.0
    0.000374 2100.43750 2680.15332 2677.0
    0.000361 2100.07227 2680.09692 2767.0
    0.000358 2099.70703 2680.18896 2793.0
    0.000356 2099.34180 2680.47925 2809.0
    0.000369 2098.97681 2681.03760 2711.0
    0.000364 2098.61182 2681.97119 2751.0
    0.000371 2098.24707 2683.44995 2694.0
    0.000359 2097.88232 2685.80273 2784.0
    0.000374 2097.51758 2689.82373 2672.0
    0.000367 2097.15308 2697.64673 2724.0
    0.000369 2096.78857 2714.30151 2709.0
    0.000368 2096.42432 2748.56079 2718.0
    0.000359 2096.06006 2809.58545 2786.0
    0.0003475 2095.69580 2897.02539 2878.0
    0.0003429 2095.33179 2984.87134 2916.0
    0.0003331 2094.96777 3020.54565 3002.0
    0.0003386 2094.60400 2991.94971 2953.0
    0.0003384 2094.24023 2925.96924 2955.0
    0.0003334 2093.87646 2843.48901 2999.0
    0.000369 2093.51294 2772.64673 2713.0
    0.000380 2093.14941 2725.48364 2630.0
    0.000387 2092.78613 2698.59277 2583.0
    0.000370 2092.42285 2684.42236 2704.0
    0.000359 2092.05957 2676.73804 2788.0
    0.000378 2091.69653 2671.98584 2646.0
    0.000373 2091.33374 2668.58960 2681.0
    0.000369 2090.97070 2665.92627 2709.0
    0.000384 2090.60791 2663.72925 2606.0
    0.000369 2090.24536 2661.85400 2707.0
    0.000382 2089.88257 2660.21240 2615.0
    0.000369 2089.52026 2658.74365 2710.0
    0.000365 2089.15771 2657.40552 2741.0
    0.000376 2088.79541 2656.16797 2659.0
    0.000381 2088.43311 2655.00879 2627.0
    0.000376 2088.07104 2653.91187 2658.0
    0.000379 2087.70923 2652.86450 2640.0
    0.000379 2087.34717 2651.85718 2641.0
    0.000381 2086.98535 2650.88281 2627.0
    0.000373 2086.62378 2649.93481 2681.0
    0.000386 2086.26196 2649.00928 2591.0
    0.000371 2085.90063 2648.10229 2694.0
    0.000371 2085.53906 2646.20264 2696.0
    0.000381 2085.17773 2645.39526 2623.0
    0.000372 2084.81665 2644.08105 2691.0
    0.000378 2084.45532 2643.31665 2644.0
    0.000362 2084.09424 2642.55078 2760.0
    0.000377 2083.73340 2641.78320 2655.0
    0.000368 2083.37256 2641.01416 2717.0
    0.000379 2083.01196 2640.24365 2636.0
    0.000385 2082.65112 2639.47144 2600.0
    0.000377 2082.29077 2638.69727 2653.0
    0.000376 2081.93018 2637.92212 2658.0
    0.000386 2081.56982 2637.14502 2590.0
    0.000360 2081.20972 2636.36621 2774.0
    0.000371 2080.84937 2635.58594 2695.0
    0.000383 2080.48926 2634.80420 2611.0
    0.000370 2080.12939 2634.02051 2703.0
    0.000396 2079.76953 2633.23535 2528.0
    0.000377 2079.40967 2632.44800 2655.0
    0.000387 2079.05005 2631.65967 2581.0
    0.000392 2078.69067 2630.86914 2554.0
    0.000380 2078.33105 2630.07739 2635.0
    0.000371 2077.97168 2629.28369 2694.0
    0.000381 2077.61255 2628.48828 2624.0
    0.000378 2077.25317 2627.69092 2643.0
    0.000381 2076.89429 2626.89233 2626.0
    0.000386 2076.53516 2626.09180 2589.0
    0.000388 2076.17627 2625.28955 2576.0
    0.000383 2075.81738 2624.48535 2611.0
    0.000376 2075.45874 2623.67920 2659.0
    0.000381 2075.10034 2622.87183 2622.0
    0.000374 2074.74170 2622.06250 2671.0
    0.000383 2074.38330 2621.25146 2608.0
    0.000377 2074.02490 2620.43848 2652.0
    0.000371 2073.66675 2619.62402 2694.0
    0.000381 2073.30859 2618.80737 2624.0
    0.000395 2072.95068 2617.98901 2534.0
    0.000376 2072.59277 2617.16895 2662.0
    0.000383 2072.23486 2616.92725 2609.0
    0.000379 2071.87720 2616.14990 2638.0
    0.000382 2071.51953 2615.65503 2615.0
    0.000373 2071.16211 2614.90796 2681.0
    0.000395 2070.80469 2614.16943 2533.0
    0.000388 2070.44727 2613.44116 2580.0
    0.000378 2070.09009 2612.72632 2645.0
    0.000383 2069.73291 2612.02734 2609.0
    0.000383 2069.37598 2611.34790 2611.0
    0.000376 2069.01904 2610.69312 2660.0
    0.000387 2068.66211 2610.06836 2584.0
    0.000388 2068.30542 2609.48267 2577.0
    0.000374 2067.94873 2608.94653 2675.0
    0.000408 2067.59229 2608.47412 2448.0
    0.000388 2067.23584 2608.08569 2577.0
    0.000368 2066.87939 2607.81006 2714.0
    0.000397 2066.52319 2607.68750 2518.0
    0.000399 2066.16699 2607.77979 2507.0
    0.000397 2065.81104 2608.18945 2521.0
    0.000374 2065.45508 2609.12573 2677.0
    0.000395 2065.09912 2611.11206 2531.0
    0.000386 2064.74341 2615.50244 2593.0
    0.000384 2064.38770 2625.25098 2603.0
    0.000378 2064.03198 2645.02026 2646.0
    0.000376 2063.67676 2678.95117 2657.0
    0.000378 2063.32129 2725.44531 2644.0
    0.000375 2062.96606 2769.42358 2665.0
    0.000375 2062.61084 2784.76196 2670.0
    0.000363 2062.25586 2768.87451 2757.0
    0.000379 2061.90063 2736.17773 2641.0
    0.000369 2061.54590 2694.20361 2710.0
    0.000381 2061.19116 2655.60742 2622.0
    0.000370 2060.83643 2628.15747 2704.0
    0.000376 2060.48169 2611.44312 2659.0
    0.000382 2060.12720 2602.09180 2615.0
    0.000396 2059.77295 2596.80322 2525.0
    0.000387 2059.41870 2593.44434 2587.0
    0.000385 2059.06445 2590.97119 2598.0
    0.000401 2058.71021 2588.95264 2494.0
    0.000369 2058.35620 2587.20972 2710.0
    0.000389 2058.00220 2585.65405 2574.0
    0.000402 2057.64844 2584.23267 2488.0
    0.000391 2057.29468 2582.91064 2559.0
    0.000377 2056.94116 2581.66309 2650.0
    0.000398 2056.58765 2580.47266 2510.0
    0.000394 2056.23413 2579.32593 2537.0
    0.000387 2055.88086 2578.21436 2584.0
    0.000375 2055.52759 2577.12988 2666.0
    0.000390 2055.17456 2576.06763 2564.0
    0.000387 2054.82153 2575.02319 2581.0
    0.000410 2054.46851 2573.99268 2442.0
    0.000389 2054.11572 2572.97412 2573.0
    0.000397 2053.76294 2571.96460 2519.0
    0.000386 2053.41040 2570.38745 2591.0
    0.000387 2053.05786 2569.43286 2585.0
    0.000378 2052.70532 2568.47925 2649.0
    0.000379 2052.35303 2567.25098 2639.0
    0.000389 2052.00073 2566.31689 2572.0
    0.000388 2051.64844 2565.38062 2580.0
    0.000391 2051.29663 2564.44287 2560.0
    0.000385 2050.94458 2563.50269 2596.0
    0.000397 2050.59277 2562.56055 2522.0
    0.000391 2050.24097 2561.61621 2555.0
    0.000400 2049.88916 2560.66968 2502.0
    0.000380 2049.53760 2559.72144 2633.0
    0.000402 2049.18628 2558.77100 2488.0
    0.000400 2048.83472 2557.81836 2499.0
    0.000417 2048.48364 2556.86377 2396.0
    0.000406 2048.13232 2555.90674 2462.0
    0.000398 2047.78125 2554.94800 2512.0
    0.000394 2047.43030 2553.98730 2538.0
    0.000393 2047.07935 2553.02393 2544.0
    0.000398 2046.72864 2552.05908 2515.0
    0.000407 2046.37793 2551.09180 2454.0
    0.000398 2046.02734 2550.12256 2513.0
    0.000407 2045.67676 2549.15137 2459.0
    0.000415 2045.32642 2548.17798 2409.0
    0.000412 2044.97607 2548.30176 2426.0
    0.000394 2044.62585 2547.44580 2541.0
    0.000392 2044.27576 2546.60864 2553.0
    0.000394 2043.92578 2546.36279 2541.0
    0.000401 2043.57581 2545.64526 2492.0
    0.000398 2043.22607 2544.97876 2511.0
    0.000400 2042.87622 2544.37988 2502.0
    0.000393 2042.52673 2543.86938 2545.0
    0.000397 2042.17725 2543.47705 2521.0
    0.000389 2041.82776 2543.24707 2571.0
    0.000390 2041.47839 2543.24609 2561.0
    0.000390 2041.12915 2543.58594 2564.0
    0.000399 2040.78003 2544.49805 2504.0
    0.000376 2040.43103 2546.57153 2662.0
    0.000395 2040.08203 2551.34229 2531.0
    0.000405 2039.73315 2562.10986 2471.0
    0.000389 2039.38452 2583.87744 2572.0
    0.000392 2039.03589 2620.59570 2548.0
    0.000369 2038.68726 2669.13452 2711.0
    0.000376 2038.33887 2710.99512 2659.0
    0.000366 2037.99048 2720.02979 2735.0
    0.000373 2037.64221 2700.58667 2682.0
    0.000373 2037.29407 2668.03906 2681.0
    0.000387 2036.94592 2626.87109 2582.0
    0.000384 2036.59802 2595.56079 2603.0
    0.000371 2036.25024 2568.87939 2697.0
    0.000394 2035.90234 2552.93457 2540.0
    0.000382 2035.55481 2548.06177 2621.0
    0.000392 2035.20715 2544.29541 2552.0
    0.000389 2034.85962 2542.77661 2571.0
    0.000391 2034.51233 2542.55518 2558.0
    0.000380 2034.16504 2543.33325 2630.0
    0.000402 2033.81787 2545.11353 2489.0
    0.000368 2033.47083 2548.06641 2714.0
    0.000381 2033.12378 2552.53198 2626.0
    0.000387 2032.77686 2559.13379 2585.0
    0.000381 2032.43005 2569.20532 2625.0
    0.000378 2032.08337 2586.15674 2644.0
    0.000378 2031.73682 2617.49609 2648.0
    0.000368 2031.39026 2684.07202 2720.0
    0.000358 2031.04395 2812.74243 2795.0
    0.0003252 2030.69751 3026.90820 3075.0
    0.0002957 2030.35144 3316.42993 3382.0
    0.0002830 2030.00525 3590.37158 3534.0
    0.0002725 2029.65930 3692.59839 3670.0
    0.0002719 2029.31335 3607.87915 3678.0
    0.0002904 2028.96753 3433.68481 3443.0
    0.0003012 2028.62170 3200.35645 3320.0
    0.0003214 2028.27625 2963.55103 3111.0
    0.0003439 2027.93066 2782.24365 2908.0
    0.000363 2027.58521 2666.53491 2752.0
    0.000370 2027.23987 2601.17188 2700.0
    0.000364 2026.89465 2566.26831 2746.0
    0.000372 2026.54956 2546.77881 2691.0
    0.000383 2026.20447 2534.42285 2613.0
    0.000392 2025.85950 2525.55859 2554.0
    0.000368 2025.51477 2518.69507 2716.0
    0.000376 2025.17004 2513.14893 2661.0
    0.000383 2024.82532 2508.53809 2614.0
    0.000373 2024.48071 2504.61792 2678.0
    0.000387 2024.13635 2501.21704 2585.0
    0.000377 2023.79199 2498.21509 2650.0
    0.000379 2023.44775 2495.52417 2642.0
    0.000378 2023.10352 2486.17480 2649.0
    0.000380 2022.75940 2484.57373 2633.0
    0.000379 2022.41553 2479.34985 2636.0
    0.000373 2022.07166 2488.48804 2682.0
    0.000389 2021.72791 2488.49878 2570.0
    0.000399 2021.38428 2488.70093 2509.0
    0.000397 2021.04065 2494.33740 2519.0
    0.000391 2020.69714 2521.70801 2559.0
    0.000398 2020.35376 2526.32397 2514.0
    0.000393 2020.01050 2532.03931 2545.0
    0.000396 2019.66736 2552.34570 2528.0
    0.000382 2019.32422 2562.71777 2616.0
    0.000388 2018.98120 2575.76221 2578.0
    0.000376 2018.63843 2592.49951 2661.0
    0.000377 2018.29553 2614.84644 2652.0
    0.000372 2017.95288 2646.84180 2688.0
    0.000364 2017.61023 2697.14502 2746.0
    0.000355 2017.26782 2782.25342 2817.0
    0.0003458 2016.92529 2927.37207 2892.0
    0.0003075 2016.58313 3160.37939 3252.0
    0.0002826 2016.24084 3499.21680 3539.0
    0.0002516 2015.89868 3936.95850 3974.0
    0.0002238 2015.55676 4431.95947 4468.0
    0.0002018 2015.21484 4960.41992 4955.0
    0.0001758 2014.87292 5620.48193 5688.0
    0.0001581 2014.53125 6470.49072 6324.0
    0.0001459 2014.18970 7270.86035 6855.0
    0.0001364 2013.84814 7511.35742 7332.0
    0.0001420 2013.50671 7071.91113 7040.0
    0.0001543 2013.16541 6346.07617 6480.0
    0.0001816 2012.82410 5462.52393 5506.0
    0.0002116 2012.48303 4527.18750 4726.0
    0.0002627 2012.14197 3765.28076 3807.0
    0.0002970 2011.80103 3253.62769 3367.0
    0.0003307 2011.46021 2952.19458 3024.0
    0.000358 2011.11938 2787.94385 2797.0
    0.000366 2010.77881 2697.72803 2733.0
    0.000381 2010.43823 2643.04199 2628.0
    0.000392 2010.09778 2605.51733 2552.0
    0.000396 2009.75745 2577.48950 2528.0
    0.000399 2009.41724 2555.57617 2505.0
    0.000409 2009.07690 2537.97021 2443.0
    0.000415 2008.73694 2513.65674 2412.0
    0.000401 2008.39697 2502.55298 2493.0
    0.000411 2008.05713 2487.82837 2434.0
    0.000403 2007.71741 2480.32251 2482.0
    0.000416 2007.37769 2446.95313 2404.0
    0.000397 2007.03809 2443.77881 2518.0
    0.000420 2006.69861 2440.90918 2383.0
    0.000411 2006.35925 2430.36353 2435.0
    0.000415 2006.01990 2429.57739 2411.0
    0.000424 2005.68079 2428.83911 2359.0
    0.000424 2005.34167 2430.76465 2359.0
    0.000422 2005.00269 2430.35449 2368.0
    0.000410 2004.66382 2430.04858 2437.0
    0.000415 2004.32507 2429.86670 2407.0
    0.000414 2003.98633 2429.83325 2417.0
    0.000418 2003.64771 2429.97974 2395.0
    0.000419 2003.30920 2430.34448 2388.0
    0.000430 2002.97083 2430.97827 2323.0
    0.000411 2002.63257 2431.94629 2434.0
    0.000408 2002.29431 2433.33472 2448.0
    0.000406 2001.95618 2435.25879 2465.0
    0.000414 2001.61816 2440.56763 2417.0
    0.000412 2001.28027 2444.31177 2426.0
    0.000415 2000.94238 2449.32104 2411.0
    0.000430 2000.60474 2457.47510 2328.0
    0.000424 2000.26709 2467.26294 2356.0
    0.000407 1999.92957 2482.34546 2454.0
    0.000401 1999.59216 2518.42090 2493.0
    0.000384 1999.25476 2567.55225 2606.0
    0.000385 1998.91760 2658.05786 2597.0
    0.000367 1998.58044 2817.52930 2723.0
    0.0003308 1998.24341 3049.63940 3023.0
    0.0003190 1997.90649 3342.89258 3135.0
    0.0002840 1997.56958 3626.35474 3521.0
    0.0002652 1997.23279 3779.30029 3771.0
    0.0002694 1996.89624 3752.77002 3712.0
    0.0002667 1996.55969 3612.85669 3750.0
    0.0002917 1996.22327 3405.22925 3428.0
    0.0003139 1995.88684 3162.32031 3186.0
    0.0003384 1995.55066 2942.78833 2955.0
    0.000352 1995.21436 2782.77222 2840.0
    0.000383 1994.87842 2687.28320 2609.0
    0.000384 1994.54248 2649.79272 2606.0
    0.000381 1994.20654 2666.69409 2624.0
    0.000374 1993.87085 2742.77856 2676.0
    0.000353 1993.53516 2885.18188 2836.0
    0.0003300 1993.19946 3086.64941 3030.0
    0.0003154 1992.86401 3303.34937 3171.0
    0.0002899 1992.52869 3461.87598 3450.0
    0.0002774 1992.19336 3600.07935 3605.0
    0.0002684 1991.85828 3778.80615 3726.0
    0.0002563 1991.52307 4078.17651 3901.0
    0.0002280 1991.18811 4494.32910 4386.0
    0.0002114 1990.85327 4959.19238 4730.0
    0.0001944 1990.51843 5227.09766 5144.0
    0.0001942 1990.18372 5163.37012 5149.0
    0.0002034 1989.84912 4877.45117 4917.0
    0.0002220 1989.51465 4469.81299 4505.0
    0.0002550 1989.18030 3980.23096 3922.0
    0.0002858 1988.84595 3512.97778 3499.0
    0.0003140 1988.51172 3146.76245 3185.0
    0.000356 1988.17761 2907.61865 2807.0
    0.000371 1987.84363 2768.21899 2696.0
    0.000394 1987.50964 2694.64478 2541.0
    0.000414 1987.17590 2665.68115 2417.0
    0.000387 1986.84216 2661.68774 2587.0
    0.000399 1986.50854 2675.16211 2509.0
    0.000383 1986.17505 2705.04517 2613.0
    0.000381 1985.84155 2755.95068 2623.0
    0.000353 1985.50818 2842.58594 2833.0
    0.0003239 1985.17505 3003.33472 3087.0
    0.0002944 1984.84192 3322.90771 3397.0
    0.0002509 1984.50879 3943.14355 3985.0
    0.0002008 1984.17590 5018.71338 4979.0
    0.0001537 1983.84302 6588.16797 6507.0
    0.0001246 1983.51025 8390.05469 8023.0
    0.0001059 1983.17761 9668.45703 9444.0
    0.0001021 1982.84509 9754.94727 9791.0
    0.0001094 1982.51257 9035.36719 9143.0
    0.0001267 1982.18030 7989.11182 7894.0
    0.0001493 1981.84802 6642.91699 6696.0
    0.0001845 1981.51587 5279.19922 5419.0
    0.0002360 1981.18384 4199.64063 4238.0
    0.0002960 1980.85181 3474.25854 3378.0
    0.0003408 1980.52002 3050.02710 2934.0
    0.000370 1980.18823 2817.86401 2703.0
    0.000392 1979.85645 2689.85327 2554.0
    0.000409 1979.52502 2612.35156 2447.0
    0.000394 1979.19348 2559.42822 2539.0
    0.000418 1978.86206 2520.08350 2393.0
    0.000417 1978.53076 2489.44189 2396.0
    0.000436 1978.19958 2472.14771 2292.0
    0.000421 1977.86853 2452.73169 2376.0
    0.000412 1977.53748 2436.82544 2425.0
    0.000434 1977.20667 2427.20166 2305.0
    0.000443 1976.87585 2416.50586 2259.0
    0.000435 1976.54517 2407.65625 2300.0
    0.000435 1976.21460 2400.41309 2301.0
    0.000435 1975.88391 2394.68506 2299.0
    0.000434 1975.55359 2390.55151 2302.0
    0.000429 1975.22339 2388.23828 2329.0
    0.000410 1974.89319 2388.00269 2437.0
    0.000418 1974.56299 2389.87866 2392.0
    0.000440 1974.23291 2367.79297 2272.0
    0.000419 1973.90295 2373.23828 2387.0
    0.000426 1973.57324 2377.27930 2347.0
    0.000443 1973.24353 2367.72607 2259.0
    0.000427 1972.91394 2372.63745 2343.0
    0.000415 1972.58435 2379.34985 2408.0
    0.000419 1972.25488 2389.80005 2386.0
    0.000424 1971.92566 2408.09692 2359.0
    0.000410 1971.59644 2442.78955 2442.0
    0.000388 1971.26721 2512.03394 2579.0
    0.000378 1970.93823 2647.77905 2643.0
    0.0003431 1970.60925 2889.39844 2915.0
    0.0003115 1970.28040 3258.35913 3210.0
    0.0002739 1969.95166 3716.14575 3651.0
    0.0002480 1969.62305 4114.67529 4032.0
    0.0002283 1969.29443 4246.35449 4380.0
    0.0002311 1968.96606 4116.65967 4328.0
    0.0002518 1968.63770 3879.80151 3971.0
    0.0002749 1968.30933 3571.78320 3638.0
    0.0003074 1967.98120 3215.33667 3253.0
    0.0003308 1967.65320 2896.97607 3023.0
    0.000352 1967.32520 2679.21216 2843.0
    0.000379 1966.99731 2533.09058 2641.0
    0.000391 1966.66956 2449.87988 2559.0
    0.000407 1966.34180 2404.93262 2457.0
    0.000406 1966.01428 2387.94580 2463.0
    0.000424 1965.68677 2374.08521 2358.0
    0.000429 1965.35950 2365.95703 2329.0
    0.000425 1965.03223 2361.73999 2353.0
    0.000430 1964.70496 2361.02100 2326.0
    0.000406 1964.37781 2363.71216 2463.0
    0.000411 1964.05090 2370.23267 2433.0
    0.000413 1963.72400 2381.81714 2419.0
    0.000411 1963.39722 2401.20728 2433.0
    0.000401 1963.07056 2435.77002 2493.0
    0.000397 1962.74390 2503.96680 2516.0
    0.000351 1962.41736 2643.31250 2848.0
    0.0003287 1962.09106 2908.00732 3042.0
    0.0002962 1961.76465 3338.46875 3376.0
    0.0002593 1961.43848 3901.32837 3856.0
    0.0002428 1961.11243 4410.32422 4118.0
    0.0002219 1960.78625 4564.57471 4506.0
    0.0002299 1960.46045 4386.67432 4349.0
    0.0002408 1960.13464 4106.21484 4152.0
    0.0002636 1959.80896 3758.07666 3794.0
    0.0002884 1959.48328 3340.75146 3467.0
    0.0003383 1959.15771 2958.84839 2956.0
    0.000358 1958.83228 2681.78247 2797.0
    0.000389 1958.50696 2509.94946 2574.0
    0.000405 1958.18176 2414.33325 2470.0
    0.000402 1957.85657 2362.76929 2485.0
    0.000398 1957.53162 2332.84985 2515.0
    0.000406 1957.20654 2313.13892 2466.0
    0.000388 1956.88171 2298.60107 2576.0
    0.000421 1956.55701 2287.25366 2373.0
    0.000407 1956.23242 2278.08423 2459.0
    0.000413 1955.90784 2270.53345 2424.0
    0.000434 1955.58337 2264.13379 2302.0
    0.000426 1955.25903 2258.63696 2345.0
    0.000434 1954.93469 2253.84302 2304.0
    0.000444 1954.61060 2235.14844 2254.0
    0.000419 1954.28650 2232.70728 2388.0
    0.000439 1953.96252 2230.44580 2276.0
    0.000453 1953.63867 2220.95337 2206.0
    0.000447 1953.31482 2219.65674 2237.0
    0.000431 1952.99121 2218.36792 2320.0
    0.000440 1952.66772 2217.08813 2272.0
    0.000452 1952.34424 2215.82031 2210.0
    0.000432 1952.02087 2214.56982 2313.0
    0.000437 1951.69751 2213.34351 2286.0
    0.000444 1951.37427 2212.15796 2253.0
    0.000450 1951.05127 2211.05200 2220.0
    0.000436 1950.72827 2210.10718 2296.0
    0.000433 1950.40540 2209.47998 2310.0
    0.000467 1950.08252 2209.40283 2142.0
    0.000444 1949.75989 2210.11499 2253.0
    0.000445 1949.43726 2211.70313 2246.0
    0.000458 1949.11475 2213.87305 2185.0
    0.000433 1948.79236 2215.70361 2309.0
    0.000444 1948.46997 2215.85693 2254.0
    0.000441 1948.14783 2214.01245 2267.0
    0.000453 1947.82568 2211.05957 2207.0
    0.000447 1947.50366 2207.49634 2235.0
    0.000473 1947.18176 2203.44507 2112.0
    0.000450 1946.85999 2199.40723 2221.0
    0.000475 1946.53821 2195.87158 2107.0
    0.000447 1946.21655 2192.97925 2237.0
    0.000465 1945.89502 2190.65308 2151.0
    0.000455 1945.57373 2188.73706 2197.0
    0.000452 1945.25232 2187.07300 2210.0
    0.000468 1944.93103 2185.54736 2138.0
    0.000445 1944.60999 2184.09253 2249.0
    0.000452 1944.28894 2182.67554 2210.0
    0.000454 1943.96790 2181.28076 2203.0
    0.000469 1943.64709 2179.90186 2134.0
    0.000463 1943.32642 2178.53394 2158.0
    0.000467 1943.00574 2177.17432 2143.0
    0.000481 1942.68518 2175.82202 2077.0
    0.000465 1942.36462 2174.47461 2149.0
    0.000461 1942.04431 2173.13184 2169.0
    0.000454 1941.72412 2171.79321 2204.0
    0.000457 1941.40393 2170.45728 2190.0
    0.000456 1941.08386 2169.12427 2194.0
    0.000460 1940.76392 2167.79370 2176.0
    0.000466 1940.44409 2166.46509 2148.0
    0.000454 1940.12415 2165.06763 2202.0
    0.000480 1939.80457 2163.74756 2084.0
    0.000452 1939.48499 2162.42871 2213.0
    0.000451 1939.16553 2161.11035 2215.0
    0.000463 1938.84607 2159.76001 2159.0
    0.000463 1938.52686 2158.44604 2158.0
    0.000461 1938.20764 2157.13232 2171.0
    0.000469 1937.88855 2155.81982 2130.0
    0.000471 1937.56958 2154.50781 2121.0
    0.000459 1937.25061 2153.19629 2178.0
    0.000453 1936.93188 2151.88574 2207.0
    0.000457 1936.61316 2159.54663 2188.0
    0.000454 1936.29456 2158.95728 2205.0
    0.000458 1935.97607 2158.45850 2185.0
    0.000459 1935.65771 2162.36206 2181.0
    0.000442 1935.33936 2162.43237 2260.0
    0.000461 1935.02112 2162.69214 2169.0
    0.000470 1934.70300 2163.17822 2126.0
    0.000461 1934.38501 2165.11182 2168.0
    0.000454 1934.06702 2166.28931 2205.0
    0.000455 1933.74927 2167.87939 2196.0
    0.000441 1933.43152 2169.97705 2266.0
    0.000470 1933.11389 2173.31543 2126.0
    0.000450 1932.79639 2176.89673 2222.0
    0.000468 1932.47900 2196.74780 2136.0
    0.000452 1932.16162 2203.91382 2210.0
    0.000454 1931.84436 2213.03589 2202.0
    0.000450 1931.52722 2224.89526 2224.0
    0.000442 1931.21021 2257.14673 2263.0
    0.000433 1930.89319 2282.11670 2308.0
    0.000413 1930.57642 2322.22095 2423.0
    0.000414 1930.25964 2396.37354 2415.0
    0.000383 1929.94299 2521.50635 2613.0
    0.000366 1929.62646 2731.28320 2732.0
    0.0003210 1929.31006 3046.54541 3115.0
    0.0002925 1928.99353 3455.34717 3419.0
    0.0002611 1928.67737 3883.63354 3830.0
    0.0002450 1928.36121 4182.44385 4082.0
    0.0002312 1928.04517 4238.48926 4326.0
    0.0002447 1927.72925 4120.23730 4086.0
    0.0002624 1927.41333 3937.64795 3811.0
    0.0002742 1927.09753 3714.81006 3647.0
    0.0002803 1926.78186 3476.48584 3567.0
    0.0002937 1926.46631 3289.95850 3405.0
    0.0003126 1926.15088 3198.27515 3199.0
    0.0003107 1925.83545 3220.91968 3219.0
    0.0002837 1925.52014 3408.78271 3525.0
    0.0002563 1925.20496 3845.29297 3902.0
    0.0002153 1924.88989 4574.29199 4645.0
    0.0001782 1924.57483 5531.71484 5613.0
    0.0001550 1924.26001 6453.56152 6450.0
    0.0001430 1923.94519 6979.09375 6992.0
    0.0001356 1923.63037 7133.97607 7375.0
    0.0001405 1923.31592 7190.02734 7115.0
    0.0001390 1923.00134 7018.85986 7192.0
    0.0001532 1922.68689 6379.15625 6528.0
    0.0001842 1922.37268 5517.91455 5430.0
    0.0002121 1922.05847 4747.95264 4715.0
    0.0002548 1921.74426 4094.14160 3924.0
    0.0002830 1921.43030 3520.89380 3533.0
    0.0003268 1921.11633 3070.63184 3060.0
    0.000369 1920.80261 2760.49902 2709.0
    0.000394 1920.48889 2620.72681 2535.0
    0.000397 1920.17517 2522.98145 2519.0
    0.000393 1919.86157 2488.53491 2545.0
    0.000392 1919.54822 2548.64941 2551.0
    0.0003504 1919.23486 2758.07446 2854.0
    0.0003275 1918.92163 3051.71069 3053.0
    0.0003062 1918.60852 3279.11816 3266.0
    0.0003031 1918.29541 3198.01099 3299.0
    0.0003283 1917.98254 3016.29517 3046.0
    0.0003470 1917.66968 2939.33472 2882.0
    0.000354 1917.35693 2870.63916 2828.0
    0.000377 1917.04431 2711.22754 2654.0
    0.000412 1916.73181 2564.43384 2429.0
    0.000413 1916.41919 2487.25781 2420.0
    0.000402 1916.10693 2471.44458 2486.0
    0.000411 1915.79468 2476.94092 2431.0
    0.000400 1915.48254 2522.13208 2501.0
    0.000386 1915.17041 2590.79272 2593.0
    0.000368 1914.85840 2694.35522 2717.0
    0.0003455 1914.54651 2848.01758 2894.0
    0.0002922 1914.23486 3150.30078 3422.0
    0.0002521 1913.92310 3710.48242 3967.0
    0.0002037 1913.61157 4703.85742 4910.0
    0.0001547 1913.30017 6307.03223 6465.0
    0.0001183 1912.98865 8539.58789 8451.0
    0.0000914 1912.67737 11097.68066 10946.0
    0.0000753 1912.36621 13192.51758 13272.0
    0.0000710 1912.05518 13875.34375 14085.0
    0.0000740 1911.74414 13215.44824 13514.0
    0.0000847 1911.43323 12006.43457 11801.0
    0.0000977 1911.12244 10534.12598 10233.0
    0.0001140 1910.81177 8727.31641 8769.0
    0.0001427 1910.50110 6854.60303 7008.0
    0.0001932 1910.19055 5280.70264 5175.0
    0.0002531 1909.88025 4140.46924 3951.0
    0.0003019 1909.56995 3402.68164 3312.0
    0.000351 1909.25964 2964.92822 2850.0
    0.000376 1908.94958 2715.04712 2658.0
    0.000398 1908.63953 2567.04272 2513.0
    0.000415 1908.32959 2470.19507 2407.0
    0.000426 1908.01978 2400.12183 2348.0
    0.000433 1907.71008 2346.01416 2307.0
    0.000437 1907.40039 2302.45557 2286.0
    0.000467 1907.09094 2266.49902 2140.0
    0.000456 1906.78149 2236.55078 2193.0
    0.000463 1906.47217 2211.52173 2158.0
    0.000477 1906.16296 2190.47925 2097.0
    0.000473 1905.85376 2172.62573 2113.0
    0.000464 1905.54468 2157.30884 2157.0
    0.000475 1905.23584 2144.02051 2104.0
    0.000480 1904.92700 2132.36182 2083.0
    0.000484 1904.61816 2122.04175 2065.0
    0.000484 1904.30957 2112.83789 2066.0
    0.000478 1904.00098 2054.13574 2093.0
    0.000473 1903.69250 2050.21851 2116.0
    0.000464 1903.38416 2046.62341 2154.0
    0.000466 1903.07593 2043.30103 2145.0
    0.000470 1902.76770 2015.74548 2129.0
    0.000470 1902.45972 2014.56177 2126.0
    0.000464 1902.15161 2013.38159 2154.0
    0.000493 1901.84387 2012.20581 2027.0
    0.000494 1901.53613 2011.03259 2023.0
    0.000497 1901.22839 2009.86255 2014.0
    0.000512 1900.92078 2008.69543 1954.0
    0.000515 1900.61328 2007.48767 1941.0
    0.000508 1900.30591 2006.32874 1967.0
    0.000502 1899.99866 2005.17224 1994.0
    0.000517 1899.69141 2004.01758 1934.0
    0.000497 1899.38440 2002.84424 2011.0
    0.000498 1899.07739 2001.69543 2007.0
    0.000529 1898.77051 2000.54822 1892.0
    0.000508 1898.46362 1999.40308 1968.0
    0.000517 1898.15698 2000.47620 1935.0
    0.000502 1897.85034 1999.50867 1994.0
    0.000508 1897.54382 1998.56445 1969.0
    0.000509 1897.23743 1997.64697 1966.0
    0.000513 1896.93115 1997.87646 1950.0
    0.000496 1896.62488 1997.11438 2016.0
    0.000502 1896.31885 1996.40662 1991.0
    0.000496 1896.01282 1995.76270 2015.0
    0.000492 1895.70691 1995.19556 2032.0
    0.000488 1895.40112 1994.72156 2048.0
    0.000491 1895.09534 1994.36108 2035.0
    0.000512 1894.78967 1994.14136 1954.0
    0.000509 1894.48413 1994.09790 1965.0
    0.000518 1894.17871 1994.27808 1931.0
    0.000501 1893.87341 1994.74695 1996.0
    0.000516 1893.56824 1995.59668 1937.0
    0.000515 1893.26294 1996.96228 1941.0
    0.000494 1892.95801 1999.06909 2025.0
    0.000509 1892.65308 2002.36853 1963.0
    0.000485 1892.34814 2007.89661 2063.0
    0.000490 1892.04346 2018.03833 2042.0
    0.000502 1891.73877 2044.59839 1991.0
    0.000491 1891.43420 2081.90503 2037.0
    0.000485 1891.12976 2145.11230 2060.0
    0.000464 1890.82544 2238.33984 2154.0
    0.000436 1890.52112 2356.35986 2294.0
    0.000413 1890.21704 2461.49365 2421.0
    0.000399 1889.91296 2509.20508 2506.0
    0.000404 1889.60889 2488.18433 2474.0
    0.000413 1889.30505 2437.48242 2424.0
    0.000415 1889.00134 2404.04541 2409.0
    0.000436 1888.69763 2337.79565 2292.0
    0.000468 1888.39404 2260.40381 2135.0
    0.000482 1888.09058 2189.44385 2074.0
    0.000464 1887.78711 2148.01709 2156.0
    0.000489 1887.48389 2116.32861 2047.0
    0.000499 1887.18066 2101.89990 2004.0
    0.000501 1886.87756 2100.18726 1998.0
    0.000489 1886.57458 2107.67798 2046.0
    0.000461 1886.27173 2123.39429 2168.0
    0.000475 1885.96887 2150.10132 2107.0
    0.000463 1885.66614 2196.51025 2162.0
    0.000428 1885.36353 2280.34106 2334.0
    0.000406 1885.06116 2428.17700 2466.0
    0.000385 1884.75867 2666.31519 2598.0
    0.0003386 1884.45630 3000.10693 2953.0
    0.0002914 1884.15417 3385.98413 3432.0
    0.0002770 1883.85205 3705.66602 3610.0
    0.0002574 1883.55005 3825.67798 3885.0
    0.0002680 1883.24817 3786.42651 3732.0
    0.0002623 1882.94629 3748.62061 3812.0
    0.0002563 1882.64453 3801.76733 3901.0
    0.0002457 1882.34290 3975.25879 4070.0
    0.0002239 1882.04138 4341.31543 4467.0
    0.0002037 1881.73999 4962.55859 4909.0
    0.0001740 1881.43860 5773.29688 5747.0
    0.0001531 1881.13733 6527.27393 6531.0
    0.0001430 1880.83618 6874.76074 6994.0
    0.0001443 1880.53516 6712.70752 6930.0
    0.0001628 1880.23425 6280.07227 6144.0
    0.0001774 1879.93335 5754.12744 5636.0
    0.0001889 1879.63269 5122.72754 5293.0
    0.0002349 1879.33203 4398.68359 4257.0
    0.0002670 1879.03137 3708.65723 3746.0
    0.0003230 1878.73096 3150.25830 3096.0
    0.000371 1878.43066 2748.40063 2696.0
    0.000413 1878.13037 2485.70825 2420.0
    0.000412 1877.83020 2326.19629 2430.0
    0.000434 1877.53015 2232.62939 2305.0
    0.000455 1877.23010 2176.91284 2197.0
    0.000448 1876.93030 2142.13574 2231.0
    0.000447 1876.63049 2120.26953 2236.0
    0.000476 1876.33081 2109.08252 2101.0
    0.000478 1876.03125 2110.46069 2092.0
    0.000450 1875.73169 2122.70728 2223.0
    0.000446 1875.43237 2166.75903 2240.0
    0.000457 1875.13306 2240.13745 2186.0
    0.000423 1874.83386 2340.79028 2363.0
    0.000405 1874.53479 2450.25439 2468.0
    0.000394 1874.23584 2544.04248 2536.0
    0.000390 1873.93689 2593.14331 2561.0
    0.000388 1873.63806 2611.08081 2579.0
    0.000376 1873.33936 2617.31934 2662.0
    0.000386 1873.04077 2573.29443 2592.0
    0.000387 1872.74231 2504.06055 2586.0
    0.000419 1872.44385 2403.53589 2384.0
    0.000422 1872.14551 2306.54126 2370.0
    0.000442 1871.84729 2210.46411 2263.0
    0.000446 1871.54919 2135.22852 2244.0
    0.000484 1871.25122 2069.72290 2068.0
    0.000490 1870.95325 2018.92358 2039.0
    0.000484 1870.65540 1982.48901 2068.0
    0.000508 1870.35767 1958.31726 1968.0
    0.000522 1870.06006 1943.01819 1915.0
    0.000525 1869.76257 1933.35217 1904.0
    0.000507 1869.46521 1926.92676 1974.0
    0.000494 1869.16785 1922.29443 2023.0
    0.000509 1868.87048 1918.71045 1963.0
    0.000517 1868.57349 1915.82214 1934.0
    0.000529 1868.27637 1913.45789 1890.0
    0.000532 1867.97937 1911.53369 1881.0
    0.000530 1867.68262 1910.01575 1886.0
    0.000509 1867.38586 1908.91980 1966.0
    0.000539 1867.08911 1908.35046 1856.0
    0.000503 1866.79260 1908.59180 1987.0
    0.000529 1866.49609 1910.27966 1891.0
    0.000519 1866.19971 1912.25842 1928.0
    0.000521 1865.90356 1921.13464 1918.0
    0.000512 1865.60730 1936.30322 1952.0
    0.000522 1865.31128 1958.78735 1914.0
    0.000496 1865.01538 1984.81860 2018.0
    0.000501 1864.71948 2014.08203 1996.0
    0.000495 1864.42371 2033.99951 2019.0
    0.000470 1864.12805 2036.70056 2127.0
    0.000494 1863.83240 2025.43103 2025.0
    0.000488 1863.53687 2009.96069 2049.0
    0.000495 1863.24146 1992.20996 2022.0
    0.000505 1862.94617 1970.95251 1982.0
    0.000505 1862.65100 1947.71704 1980.0
    0.000540 1862.35596 1960.24475 1851.0
    0.000517 1862.06091 1946.17529 1935.0
    0.000502 1861.76599 1937.20190 1992.0
    0.000515 1861.47119 1932.54004 1943.0
    0.000522 1861.17651 1947.69751 1915.0
    0.000506 1860.88196 1949.90125 1978.0
    0.000525 1860.58740 1953.87109 1903.0
    0.000494 1860.29297 1959.30432 2026.0
    0.000503 1859.99878 1966.15735 1987.0
    0.000504 1859.70447 1974.56763 1986.0
    0.000500 1859.41040 1984.79370 1999.0
    0.000494 1859.11646 1997.20996 2024.0
    0.000491 1858.82239 2012.33813 2037.0
    0.000496 1858.52856 2030.88843 2015.0
    0.000489 1858.23499 2053.83105 2047.0
    0.000477 1857.94128 2082.59961 2098.0
    0.000494 1857.64771 2119.43750 2026.0
    0.000456 1857.35437 2168.49365 2195.0
    0.000424 1857.06091 2238.69263 2357.0
    0.000421 1856.76770 2350.07617 2374.0
    0.000390 1856.47461 2543.56006 2567.0
    0.0003372 1856.18152 2894.27466 2966.0
    0.0002807 1855.88855 3501.93213 3563.0
    0.0002212 1855.59570 4456.84326 4520.0
    0.0001721 1855.30298 5767.77393 5812.0
    0.0001371 1855.01025 7273.26709 7292.0
    0.0001129 1854.71777 8573.89063 8856.0
    0.0001093 1854.42529 9082.22070 9147.0
    0.0001127 1854.13293 8762.81445 8877.0
    0.0001271 1853.84070 8094.04248 7867.0
    0.0001412 1853.54846 7389.60400 7083.0
    0.0001530 1853.25647 6562.19678 6536.0
    0.0001759 1852.96448 5558.11377 5684.0
    0.0002211 1852.67261 4549.21289 4523.0
    0.0002755 1852.38086 3710.04517 3630.0
    0.0003301 1852.08911 3100.69800 3029.0
    0.000383 1851.79749 2705.07886 2609.0
    0.000421 1851.50610 2470.81592 2375.0
    0.000429 1851.21472 2339.75098 2333.0
    0.000441 1850.92334 2267.58569 2268.0
    0.000452 1850.63220 2227.98193 2210.0
    0.000447 1850.34106 2208.19580 2238.0
    0.000468 1850.05005 2203.32886 2135.0
    0.000453 1849.75916 2212.82153 2206.0
    0.000448 1849.46838 2240.07642 2230.0
    0.000442 1849.17773 2296.02075 2265.0
    0.000406 1848.88708 2408.29199 2462.0
    0.000391 1848.59656 2634.54004 2560.0
    0.0003192 1848.30615 3066.59326 3133.0
    0.0002635 1848.01587 3799.32959 3795.0
    0.0002079 1847.72559 4855.40820 4810.0
    0.0001648 1847.43555 6074.31543 6069.0
    0.0001431 1847.14551 7007.04639 6990.0
    0.0001426 1846.85559 7115.58057 7013.0
    0.0001481 1846.56567 6631.13721 6752.0
    0.0001627 1846.27600 6062.04053 6146.0
    0.0001786 1845.98633 5585.88672 5598.0
    0.0001989 1845.69690 4992.73438 5027.0
    0.0002335 1845.40747 4239.18604 4283.0
    0.0002936 1845.11804 3495.21802 3406.0
    0.0003434 1844.82886 2909.08374 2912.0
    0.000416 1844.53967 2513.92505 2401.0
    0.000436 1844.25061 2277.62988 2294.0
    0.000483 1843.96179 2145.29663 2072.0
    0.000501 1843.67285 2069.81860 1997.0
    0.000493 1843.38403 2022.53369 2030.0
    0.000515 1843.09546 1989.51978 1943.0
    0.000500 1842.80688 1964.73779 2002.0
    0.000503 1842.51843 1945.59595 1989.0
    0.000502 1842.23010 1930.91357 1993.0
    0.000550 1841.94177 1920.16296 1819.0
    0.000529 1841.65356 1913.04919 1891.0
    0.000532 1841.36560 1909.08496 1879.0
    0.000550 1841.07764 1907.13232 1817.0
    0.000554 1840.78967 1905.02087 1804.0
    0.000531 1840.50195 1900.35986 1883.0
    0.000537 1840.21423 1893.20959 1862.0
    0.000533 1839.92664 1885.60974 1875.0
    0.000547 1839.63916 1878.57605 1828.0
    0.000566 1839.35181 1849.61816 1768.0
    0.000524 1839.06458 1843.74097 1910.0
    0.000521 1838.77734 1837.93152 1921.0
    0.000534 1838.49023 1832.89929 1873.0
    0.000552 1838.20313 1817.77124 1810.0
    0.000558 1837.91626 1815.50024 1791.0
    0.000542 1837.62952 1815.31750 1845.0
    0.000530 1837.34277 1814.20605 1887.0
    0.000537 1837.05615 1813.33203 1862.0
    0.000535 1836.76965 1812.59082 1868.0
    0.000540 1836.48328 1811.93201 1852.0
    0.000558 1836.19702 1812.08765 1792.0
    0.000561 1835.91077 1811.60376 1781.0
    0.000549 1835.62463 1811.17957 1820.0
    0.000541 1835.33862 1810.81897 1849.0
    0.000575 1835.05261 1810.52893 1740.0
    0.000544 1834.76685 1810.66772 1837.0
    0.000556 1834.48108 1810.58362 1797.0
    0.000566 1834.19543 1816.09314 1766.0
    0.000563 1833.90991 1816.71228 1777.0
    0.000551 1833.62451 1829.21570 1815.0
    0.000542 1833.33911 1831.29456 1846.0
    0.000547 1833.05396 1836.39905 1829.0
    0.000545 1832.76880 1839.94019 1835.0
    0.000539 1832.48376 1844.62830 1854.0
    0.000544 1832.19885 1857.27539 1838.0
    0.000552 1831.91394 1868.12415 1811.0
    0.000551 1831.62915 1885.91589 1814.0
    0.000552 1831.34460 1914.79468 1811.0
    0.000517 1831.05994 1958.73755 1935.0
    0.000510 1830.77551 2018.59961 1960.0
    0.000486 1830.49121 2088.53394 2056.0
    0.000452 1830.20691 2152.36011 2210.0
    0.000465 1829.92273 2187.60010 2151.0
    0.000465 1829.63867 2190.05933 2152.0
    0.000440 1829.35461 2180.96802 2272.0
    0.000469 1829.07080 2179.33545 2131.0
    0.000453 1828.78699 2191.04297 2209.0
    0.000437 1828.50330 2222.58008 2287.0
    0.000435 1828.21973 2297.90942 2300.0
    0.000395 1827.93628 2451.56641 2531.0
    0.000372 1827.65295 2712.03662 2686.0
    0.0003169 1827.36963 3087.28052 3156.0
    0.0002711 1827.08643 3549.49341 3688.0
    0.0002493 1826.80322 4023.49365 4012.0
    0.0002250 1826.52026 4405.67578 4444.0
    0.0002184 1826.23743 4629.97266 4578.0
    0.0002120 1825.95459 4679.68945 4717.0
    0.0002164 1825.67188 4565.25244 4622.0
    0.0002303 1825.38928 4328.93311 4343.0
    0.0002502 1825.10669 4015.56274 3997.0
    0.0002721 1824.82434 3661.62524 3675.0
    0.0002974 1824.54199 3290.95752 3363.0
    0.0003306 1824.25989 2934.64673 3025.0
    0.000387 1823.97766 2627.07739 2586.0
    0.000412 1823.69568 2384.93213 2425.0
    0.000467 1823.41370 2207.20215 2142.0
    0.000489 1823.13196 2083.96558 2045.0
    0.000510 1822.85022 2002.21594 1959.0
    0.000521 1822.56860 1947.96045 1920.0
    0.000534 1822.28699 1914.00659 1873.0
    0.000518 1822.00549 1891.45044 1930.0
    0.000544 1821.72424 1875.80115 1839.0
    0.000527 1821.44299 1864.67065 1896.0
    0.000517 1821.16187 1856.45837 1935.0
    0.000552 1820.88086 1852.75745 1811.0
    0.000534 1820.59985 1853.58191 1872.0
    0.000517 1820.31897 1859.83093 1934.0
    0.000569 1820.03833 1871.72998 1756.0
    0.000570 1819.75757 1887.56018 1755.0
    0.000530 1819.47705 1904.06506 1887.0
    0.000532 1819.19666 1908.81201 1880.0
    0.000527 1818.91626 1907.97229 1896.0
    0.000537 1818.63599 1886.54065 1862.0
    0.000546 1818.35583 1875.06506 1832.0
    0.000525 1818.07568 1860.62390 1906.0
    0.000556 1817.79578 1847.49207 1799.0
    0.000547 1817.51587 1832.18140 1829.0
    0.000544 1817.23608 1819.56775 1839.0
    0.000531 1816.95642 1807.40247 1883.0
    0.000572 1816.67688 1798.28442 1749.0
    0.000561 1816.39734 1792.17102 1783.0
    0.000568 1816.11792 1788.52332 1762.0
    0.000583 1815.83875 1790.96179 1715.0
    0.000541 1815.55945 1790.56848 1849.0
    0.000567 1815.28040 1790.96692 1764.0
    0.000546 1815.00134 1791.95972 1830.0
    0.000570 1814.72253 1793.49500 1753.0
    0.000561 1814.44360 1796.53479 1784.0
    0.000549 1814.16492 1799.42749 1820.0
    0.000546 1813.88635 1803.24585 1830.0
    0.000535 1813.60791 1808.27405 1870.0
    0.000548 1813.32947 1815.30994 1826.0
    0.000569 1813.05115 1824.92542 1757.0
    0.000549 1812.77295 1835.98083 1820.0
    0.000546 1812.49475 1849.98413 1832.0
    0.000527 1812.21667 1868.00562 1899.0
    0.000521 1811.93884 1892.94934 1920.0
    0.000514 1811.66101 1932.60461 1947.0
    0.000499 1811.38330 2003.90466 2005.0
    0.000472 1811.10559 2132.98584 2119.0
    0.000425 1810.82813 2349.43286 2351.0
    0.000374 1810.55066 2667.37939 2673.0
    0.0003332 1810.27332 3060.58203 3001.0
    0.0002889 1809.99609 3431.50293 3462.0
    0.0002763 1809.71887 3616.71558 3619.0
    0.0002856 1809.44189 3547.97778 3501.0
    0.0002982 1809.16492 3358.33984 3353.0
    0.0003208 1808.88806 3183.67090 3117.0
    0.0003334 1808.61133 3035.62280 2999.0
    0.0003453 1808.33472 2847.27368 2896.0
    0.000397 1808.05811 2605.41162 2517.0
    0.000431 1807.78162 2367.62109 2322.0
    0.000460 1807.50525 2178.82959 2173.0
    0.000490 1807.22900 2062.52222 2041.0
    0.000503 1806.95276 1998.97131 1988.0
    0.000497 1806.67676 1985.47180 2011.0
    0.000496 1806.40088 2010.93567 2017.0
    0.000486 1806.12488 2064.84668 2059.0
    0.000471 1805.84912 2137.39941 2121.0
    0.000436 1805.57349 2199.94214 2295.0
    0.000450 1805.29785 2243.16675 2223.0
    0.000433 1805.02234 2267.06787 2309.0
    0.000436 1804.74707 2269.08887 2292.0
    0.000437 1804.47168 2246.72974 2286.0
    0.000469 1804.19653 2205.61035 2134.0
    0.000465 1803.92139 2154.79199 2152.0
    0.000459 1803.64648 2101.63525 2180.0
    0.000484 1803.37146 2048.38135 2066.0
    0.000497 1803.09668 1999.15637 2014.0
    0.000498 1802.82202 1959.74329 2007.0
    0.000525 1802.54736 1924.96155 1903.0
    0.000519 1802.27295 1916.43518 1926.0
    0.000533 1801.99854 1929.94922 1877.0
    0.000509 1801.72412 1975.58142 1965.0
    0.000468 1801.44995 2068.83911 2138.0
    0.000450 1801.17578 2222.95190 2223.0
    0.000410 1800.90173 2456.61279 2441.0
    0.000373 1800.62781 2753.26025 2682.0
    0.0003292 1800.35400 3064.16528 3038.0
    0.0003010 1800.08032 3294.40088 3322.0
    0.0002851 1799.80664 3352.37012 3508.0
    0.0003079 1799.53308 3258.62842 3248.0
    0.0003226 1799.25964 3112.16797 3100.0
    0.0003190 1798.98633 2970.37354 3135.0
    0.000353 1798.71313 2820.36377 2836.0
    0.000384 1798.43994 2632.93384 2607.0
    0.000406 1798.16687 2424.36938 2466.0
    0.000444 1797.89392 2232.72437 2253.0
    0.000471 1797.62109 2080.37646 2124.0
    0.000516 1797.34839 1972.20471 1938.0
    0.000524 1797.07568 1902.57434 1908.0
    0.000521 1796.80310 1860.86658 1920.0
    0.000546 1796.53064 1836.27161 1831.0
    0.000554 1796.25830 1820.63074 1806.0
    0.000564 1795.98608 1809.23047 1772.0
    0.000564 1795.71387 1800.08289 1772.0
    0.000569 1795.44177 1792.50073 1756.0
    0.000582 1795.16980 1785.23035 1719.0
    0.000557 1794.89795 1779.84253 1794.0
    0.000571 1794.62610 1775.52087 1752.0
    0.000582 1794.35449 1772.78711 1719.0
    0.000578 1794.08289 1772.32373 1730.0
    0.000570 1793.81140 1773.50842 1753.0
    0.000563 1793.54004 1778.80627 1776.0
    0.000583 1793.26868 1786.08508 1716.0
    0.000555 1792.99744 1793.02917 1803.0
    0.000568 1792.72644 1787.73792 1761.0
    0.000569 1792.45544 1786.09094 1758.0
    0.000564 1792.18445 1781.31287 1773.0
    0.000572 1791.91382 1776.25916 1747.0
    0.000561 1791.64294 1771.54822 1781.0
    0.000553 1791.37244 1761.94702 1809.0
    0.000585 1791.10193 1755.44202 1709.0
    0.000576 1790.83142 1748.66101 1736.0
    0.000562 1790.56116 1743.74524 1780.0
    0.000580 1790.29102 1739.17712 1723.0
    0.000583 1790.02075 1735.90039 1714.0
    0.000557 1789.75085 1733.68213 1796.0
    0.000598 1789.48083 1732.21204 1673.0
    0.000584 1789.21094 1731.64368 1713.0
    0.000570 1788.94128 1730.98645 1755.0
    0.000597 1788.67175 1730.90991 1676.0
    0.000604 1788.40210 1730.59985 1655.0
    0.000589 1788.13269 1730.39709 1697.0
    0.000601 1787.86340 1730.24719 1664.0
    0.000616 1787.59412 1730.24207 1624.0
    0.000562 1787.32495 1730.54089 1779.0
    0.000564 1787.05591 1732.35059 1772.0
    0.000558 1786.78699 1732.87964 1793.0
    0.000569 1786.51807 1733.65674 1758.0
    0.000556 1786.24939 1734.82263 1800.0
    0.000565 1785.98071 1736.65027 1770.0
    0.000592 1785.71216 1740.42249 1690.0
    0.000579 1785.44373 1745.43713 1726.0
    0.000568 1785.17529 1753.54810 1762.0
    0.000573 1784.90698 1766.00806 1744.0
    0.000530 1784.63892 1783.79163 1887.0
    0.000556 1784.37073 1806.97119 1798.0
    0.000544 1784.10278 1834.06982 1838.0
    0.000539 1783.83484 1861.43323 1855.0
    0.000534 1783.56714 1883.14075 1873.0
    0.000524 1783.29944 1893.97961 1908.0
    0.000517 1783.03186 1894.72058 1935.0
    0.000518 1782.76440 1891.59216 1930.0
    0.000512 1782.49695 1890.13635 1954.0
    0.000527 1782.22961 1891.91675 1897.0
    0.000514 1781.96252 1896.34021 1946.0
    0.000520 1781.69543 1902.59644 1922.0
    0.000519 1781.42834 1910.47168 1926.0
    0.000521 1781.16150 1922.28857 1920.0
    0.000492 1780.89465 1944.46838 2031.0
    0.000508 1780.62793 1980.12598 1969.0
    0.000503 1780.36145 2021.48047 1988.0
    0.000487 1780.09485 2056.04419 2052.0
    0.000495 1779.82849 2053.78882 2022.0
    0.000484 1779.56213 2025.50159 2068.0
    0.000508 1779.29590 1990.09338 1970.0
    0.000535 1779.02979 1958.88599 1869.0
    0.000538 1778.76379 1933.54028 1859.0
    0.000519 1778.49780 1901.14941 1926.0
    0.000539 1778.23193 1864.93738 1854.0
    0.000552 1777.96631 1830.82861 1810.0
    0.000540 1777.70056 1803.17590 1852.0
    0.000571 1777.43506 1783.41541 1751.0
    0.000575 1777.16968 1771.03186 1738.0
    0.000567 1776.90430 1764.47705 1765.0
    0.000576 1776.63904 1762.05835 1735.0
    0.000539 1776.37390 1761.49121 1856.0
    0.000552 1776.10889 1764.30261 1811.0
    0.000567 1775.84399 1769.54138 1765.0
    0.000560 1775.57910 1778.27661 1787.0
    0.000577 1775.31433 1792.91870 1734.0
    0.000543 1775.04968 1817.32312 1843.0
    0.000544 1774.78516 1859.22290 1839.0
    0.000516 1774.52063 1926.06738 1937.0
    0.000495 1774.25623 2026.55627 2022.0
    0.000467 1773.99194 2163.71265 2140.0
    0.000432 1773.72778 2331.78833 2315.0
    0.000409 1773.46375 2511.02563 2444.0
    0.000377 1773.19983 2663.94336 2654.0
    0.000361 1772.93591 2744.58862 2767.0
    0.000358 1772.67212 2739.76221 2795.0
    0.000370 1772.40845 2676.79517 2701.0
    0.000382 1772.14478 2593.09863 2621.0
    0.000395 1771.88135 2502.94482 2534.0
    0.000404 1771.61792 2398.89111 2476.0
    0.000428 1771.35461 2278.38086 2339.0
    0.000451 1771.09143 2152.84302 2219.0
    0.000499 1770.82837 2038.39587 2004.0
    0.000523 1770.56543 1944.37878 1913.0
    0.000535 1770.30249 1873.32617 1868.0
    0.000527 1770.03967 1823.38110 1898.0
    0.000567 1769.77686 1790.29919 1764.0
    0.000552 1769.51428 1769.16394 1811.0
    0.000570 1769.25183 1755.65369 1755.0
    0.000570 1768.98950 1746.67212 1754.0
    0.000569 1768.72705 1740.28894 1756.0
    0.000570 1768.46484 1740.13062 1754.0
    0.000575 1768.20276 1736.59949 1739.0
    0.000567 1767.94067 1733.77356 1765.0
    0.000588 1767.67883 1731.49182 1702.0
    0.000567 1767.41699 1729.65527 1765.0
    0.000566 1767.15527 1730.52075 1768.0
    0.000584 1766.89355 1729.58093 1712.0
    0.000577 1766.63208 1728.97253 1732.0
    0.000601 1766.37061 1728.68494 1665.0
    0.000588 1766.10925 1728.72314 1701.0
    0.000577 1765.84802 1722.74915 1733.0
    0.000575 1765.58691 1723.94275 1739.0
    0.000587 1765.32581 1725.52368 1703.0
    0.000582 1765.06494 1727.57715 1718.0
    0.000569 1764.80408 1730.23169 1759.0
    0.000558 1764.54321 1730.53711 1791.0
    0.000565 1764.28259 1735.41040 1769.0
    0.000570 1764.02209 1745.01538 1753.0
    0.000584 1763.76160 1755.62549 1712.0
    0.000546 1763.50122 1773.04724 1830.0
    0.000545 1763.24097 1802.71631 1836.0
    0.000545 1762.98071 1852.26196 1835.0
    0.000501 1762.72070 1931.16016 1995.0
    0.000478 1762.46069 2041.57336 2092.0
    0.000455 1762.20081 2181.61011 2197.0
    0.000444 1761.94104 2332.17749 2254.0
    0.000394 1761.68140 2457.40674 2541.0
    0.000379 1761.42175 2513.68945 2639.0
    0.000387 1761.16235 2496.08398 2582.0
    0.000417 1760.90283 2432.72876 2398.0
    0.000417 1760.64355 2364.59985 2398.0
    0.000403 1760.38440 2301.46558 2479.0
    0.000439 1760.12537 2230.29126 2278.0
    0.000456 1759.86633 2143.92603 2192.0
    0.000489 1759.60742 2048.52930 2043.0
    0.000505 1759.34851 1961.81812 1981.0
    0.000522 1759.08984 1892.64355 1914.0
    0.000521 1758.83130 1843.18787 1920.0
    0.000530 1758.57275 1811.47583 1886.0
    0.000571 1758.31433 1793.44421 1751.0
    0.000562 1758.05603 1784.89746 1779.0
    0.000581 1757.79773 1782.79932 1722.0
    0.000537 1757.53967 1785.77991 1861.0
    0.000565 1757.28162 1794.31323 1770.0
    0.000536 1757.02368 1810.94055 1867.0
    0.000530 1756.76587 1840.55627 1887.0
    0.000517 1756.50818 1890.24353 1933.0
    0.000506 1756.25049 1972.26355 1977.0
    0.000482 1755.99292 2083.30566 2076.0
    0.000465 1755.73547 2225.65796 2150.0
    0.000415 1755.47815 2385.24805 2411.0
    0.000386 1755.22095 2533.46777 2591.0
    0.000382 1754.96375 2632.77002 2619.0
    0.000375 1754.70679 2656.44116 2669.0
    0.000370 1754.44983 2628.52271 2702.0
    0.000391 1754.19287 2586.20581 2560.0
    0.000387 1753.93628 2560.79736 2585.0
    0.000383 1753.67957 2559.66479 2610.0
    0.000383 1753.42297 2576.45605 2614.0
    0.000375 1753.16650 2618.73950 2667.0
    0.000375 1752.91016 2692.44824 2669.0
    0.000371 1752.65381 2790.82520 2694.0
    0.000351 1752.39771 2886.63086 2851.0
    0.0003319 1752.14160 2938.46533 3013.0
    0.0003211 1751.88562 2922.90820 3114.0
    0.0003360 1751.62976 2857.19995 2976.0
    0.0003493 1751.37402 2775.76001 2863.0
    0.000353 1751.11829 2709.89111 2832.0
    0.000378 1750.86267 2644.60913 2645.0
    0.000374 1750.60718 2590.92554 2672.0
    0.000380 1750.35181 2563.24072 2632.0
    0.000392 1750.09656 2578.76563 2550.0
    0.000376 1749.84131 2642.92163 2662.0
    0.000364 1749.58618 2714.20337 2750.0
    0.000356 1749.33118 2743.49146 2811.0
    0.000357 1749.07629 2699.17554 2801.0
    0.000373 1748.82141 2615.63403 2684.0
    0.000405 1748.56677 2544.64160 2471.0
    0.000402 1748.31213 2504.71924 2490.0
    0.000405 1748.05762 2474.72095 2470.0
    0.000426 1747.80322 2422.85913 2348.0
    0.000422 1747.54883 2342.03125 2368.0
    0.000433 1747.29468 2249.60132 2311.0
    0.000468 1747.04053 2166.25464 2137.0
    0.000472 1746.78662 2106.82495 2119.0
    0.000465 1746.53259 2078.60791 2152.0
    0.000462 1746.27881 2085.22314 2166.0
    0.000445 1746.02502 2133.06372 2245.0
    0.000442 1745.77136 2233.79395 2262.0
    0.000413 1745.51782 2399.92480 2422.0
    0.000388 1745.26440 2629.57471 2578.0
    0.0003380 1745.01111 2897.93140 2959.0
    0.0003170 1744.75781 3147.15430 3155.0
    0.0002950 1744.50464 3292.69971 3390.0
    0.0003019 1744.25159 3287.71924 3312.0
    0.0003094 1743.99866 3176.73511 3232.0
    0.0003267 1743.74585 3039.83838 3061.0
    0.0003500 1743.49304 2917.63721 2857.0
    0.000358 1743.24048 2794.88452 2792.0
    0.000370 1742.98792 2651.45557 2706.0
    0.000403 1742.73547 2483.27661 2483.0
    0.000431 1742.48303 2320.64478 2320.0
    0.000451 1742.23071 2190.29810 2216.0
    0.000481 1741.97852 2104.54932 2081.0
    0.000502 1741.72656 2057.98511 1994.0
    0.000482 1741.47461 2053.61743 2075.0
    0.000503 1741.22266 2068.46655 1987.0
    0.000480 1740.97083 2090.37085 2082.0
    0.000470 1740.71912 2103.94653 2126.0
    0.000480 1740.46753 2113.31250 2084.0
    0.000463 1740.21606 2128.27295 2161.0
    0.000478 1739.96472 2157.12476 2094.0
    0.000462 1739.71338 2197.48608 2165.0
    0.000435 1739.46216 2234.56494 2301.0
    0.000444 1739.21106 2248.25098 2254.0
    0.000441 1738.95996 2222.72485 2266.0
    0.000461 1738.70923 2166.53613 2167.0
    0.000473 1738.45837 2103.41821 2113.0
    0.000521 1738.20764 2049.46143 1920.0
    0.000487 1737.95703 2005.38000 2052.0
    0.000512 1737.70654 1952.50061 1953.0
    0.000531 1737.45618 1903.99438 1882.0
    0.000534 1737.20581 1854.13916 1873.0
    0.000555 1736.95557 1809.58252 1803.0
    0.000545 1736.70544 1773.91345 1836.0
    0.000583 1736.45544 1743.11829 1715.0
    0.000597 1736.20544 1729.36841 1676.0
    0.000594 1735.95569 1718.38806 1683.0
    0.000598 1735.70593 1711.48132 1672.0
    0.000583 1735.45630 1707.00781 1716.0
    0.000570 1735.20679 1703.92444 1753.0
    0.000590 1734.95728 1701.65686 1695.0
    0.000608 1734.70801 1701.78796 1646.0
    0.000569 1734.45874 1700.53015 1758.0
    0.000591 1734.20959 1699.57666 1691.0
    0.000592 1733.96057 1698.87988 1688.0
    0.000597 1733.71155 1698.40942 1675.0
    0.000589 1733.46265 1698.14624 1698.0
    0.000605 1733.21387 1698.08044 1653.0
    0.000588 1732.96533 1698.20911 1700.0
    0.000575 1732.71667 1698.53625 1739.0
    0.000587 1732.46826 1699.07361 1705.0
    0.000571 1732.21985 1699.83923 1752.0
    0.000593 1731.97156 1699.67444 1687.0
    0.000591 1731.72339 1701.05444 1691.0
    0.000583 1731.47534 1702.77527 1714.0
    0.000578 1731.22742 1704.90845 1731.0
    0.000582 1730.97949 1707.55090 1717.0
    0.000595 1730.73169 1707.78748 1681.0
    0.000585 1730.48401 1712.13440 1710.0
    0.000587 1730.23645 1717.73914 1703.0
    0.000597 1729.98901 1725.40845 1674.0
    0.000569 1729.74158 1736.74353 1756.0
    0.000566 1729.49426 1754.78552 1768.0
    0.000547 1729.24707 1784.68945 1827.0
    0.000561 1728.99988 1833.91003 1784.0
    0.000557 1728.75293 1911.49170 1794.0
    0.000500 1728.50610 2023.45544 2002.0
    0.000491 1728.25928 2170.64795 2037.0
    0.000439 1728.01257 2342.15698 2279.0
    0.000406 1727.76587 2510.74438 2464.0
    0.000384 1727.51929 2632.32935 2605.0
    0.000374 1727.27295 2668.53418 2672.0
    0.000393 1727.02661 2625.43213 2547.0
    0.000401 1726.78040 2546.50146 2491.0
    0.000422 1726.53430 2466.98267 2370.0
    0.000428 1726.28821 2393.99463 2334.0
    0.000441 1726.04236 2313.16089 2270.0
    0.000456 1725.79651 2212.88745 2192.0
    0.000477 1725.55078 2101.92041 2096.0
    0.000491 1725.30518 1996.11902 2038.0
    0.000531 1725.05957 1906.97986 1882.0
    0.000534 1724.81409 1838.73328 1872.0
    0.000569 1724.56873 1790.74841 1758.0
    0.000556 1724.32361 1759.52539 1800.0
    0.000548 1724.07837 1740.83142 1826.0
    0.000570 1723.83337 1730.55542 1755.0
    0.000566 1723.58838 1726.49829 1768.0
    0.000588 1723.34351 1727.50256 1702.0
    0.000591 1723.09888 1732.91602 1691.0
    0.000589 1722.85413 1741.85425 1699.0
    0.000551 1722.60962 1752.38525 1816.0
    0.000590 1722.36511 1761.01282 1696.0
    0.000572 1722.12073 1763.63269 1749.0
    0.000590 1721.87634 1759.29736 1696.0
    0.000596 1721.63232 1751.46008 1677.0
    0.000561 1721.38818 1743.84766 1784.0
    0.000584 1721.14417 1737.76050 1713.0
    0.000574 1720.90039 1732.07312 1741.0
    0.000559 1720.65649 1724.99866 1788.0
    0.000604 1720.41284 1716.49500 1656.0
    0.000618 1720.16931 1708.00293 1619.0
    0.000588 1719.92578 1700.76099 1701.0
    0.000601 1719.68237 1695.37427 1664.0
    0.000595 1719.43909 1691.99426 1680.0
    0.000590 1719.19592 1690.56177 1696.0
    0.000591 1718.95276 1691.05859 1691.0
    0.000589 1718.70984 1690.07068 1697.0
    0.000598 1718.46692 1695.51563 1673.0
    0.000578 1718.22400 1704.11646 1731.0
    0.000605 1717.98132 1716.20483 1653.0
    0.000600 1717.73877 1732.69165 1666.0
    0.000584 1717.49622 1748.06763 1713.0
    0.000579 1717.25378 1763.87134 1728.0
    0.000559 1717.01147 1773.68433 1788.0
    0.000554 1716.76929 1774.57275 1806.0
    0.000561 1716.52710 1768.44751 1782.0
    0.000578 1716.28503 1760.40173 1731.0
    0.000566 1716.04321 1752.29065 1768.0
    0.000568 1715.80139 1744.29968 1761.0
    0.000575 1715.55957 1735.81775 1739.0
    0.000569 1715.31799 1725.44482 1757.0
    0.000579 1715.07642 1714.20703 1727.0
    0.000593 1714.83496 1703.71069 1686.0
    0.000607 1714.59363 1694.97998 1648.0
    0.000609 1714.35242 1688.17188 1643.0
    0.000601 1714.11121 1683.65112 1665.0
    0.000604 1713.87024 1680.83508 1656.0
    0.000614 1713.62927 1679.28772 1629.0
    0.000593 1713.38831 1678.63538 1685.0
    0.000587 1713.14758 1678.64783 1703.0
    0.000581 1712.90698 1679.25024 1722.0
    0.000604 1712.66638 1680.50671 1656.0
    0.000582 1712.42590 1682.57813 1718.0
    0.000570 1712.18555 1688.41260 1753.0
    0.000582 1711.94519 1692.97668 1718.0
    0.000584 1711.70508 1705.88757 1713.0
    0.000590 1711.46497 1714.18616 1695.0
    0.000595 1711.22498 1724.72156 1681.0
    0.000564 1710.98511 1738.37769 1774.0
    0.000553 1710.74524 1758.41858 1807.0
    0.000575 1710.50574 1786.82141 1738.0
    0.000515 1710.26611 1822.89404 1940.0
    0.000554 1710.02661 1869.18958 1804.0
    0.000538 1709.78723 1915.51086 1858.0
    0.000499 1709.54785 1957.17017 2005.0
    0.000483 1709.30872 1984.17798 2071.0
    0.000485 1709.06958 1990.74622 2061.0
    0.000500 1708.83069 1980.97241 2001.0
    0.000510 1708.59167 1965.88062 1961.0
    0.000499 1708.35291 1950.07349 2006.0
    0.000529 1708.11414 1936.77075 1892.0
    0.000526 1707.87549 1924.75122 1902.0
    0.000510 1707.63708 1914.66284 1959.0
    0.000520 1707.39868 1912.31177 1923.0
    0.000528 1707.16028 1925.41748 1894.0
    0.000515 1706.92200 1962.08997 1943.0
    0.000482 1706.68396 2026.90186 2076.0
    0.000489 1706.44592 2119.82568 2046.0
    0.000451 1706.20801 2232.79785 2216.0
    0.000422 1705.97021 2347.56201 2372.0
    0.000402 1705.73242 2441.58154 2488.0
    0.000401 1705.49475 2502.30713 2492.0
    0.000408 1705.25720 2528.22534 2448.0
    0.000382 1705.01965 2533.32129 2619.0
    0.000397 1704.78247 2551.50928 2519.0
    0.000375 1704.54517 2612.67651 2664.0
    0.000373 1704.30811 2726.78442 2678.0
    0.0003391 1704.07092 2884.77490 2949.0
    0.0003384 1703.83398 3060.64941 2955.0
    0.0003111 1703.59717 3199.53979 3214.0
    0.0002946 1703.36035 3257.42334 3395.0
    0.0003054 1703.12378 3228.38696 3274.0
    0.0003218 1702.88721 3169.22046 3108.0
    0.0003322 1702.65076 3143.78662 3010.0
    0.0003268 1702.41431 3175.76416 3060.0
    0.0003133 1702.17810 3232.75513 3192.0
    0.0002921 1701.94189 3255.44580 3424.0
    0.0003025 1701.70581 3192.01245 3306.0
    0.0003225 1701.46985 3044.37769 3101.0
    0.0003440 1701.23389 2858.23486 2907.0
    0.000387 1700.99817 2681.07153 2585.0
    0.000387 1700.76245 2539.47241 2583.0
    0.000409 1700.52686 2428.67969 2445.0
    0.000426 1700.29138 2328.81787 2348.0
    0.000438 1700.05603 2227.21631 2283.0
    0.000473 1699.82068 2127.33472 2115.0
    0.000499 1699.58545 2034.84216 2005.0
    0.000517 1699.35046 1962.04944 1936.0
    0.000525 1699.11536 1910.61060 1903.0
    0.000544 1698.88049 1869.97119 1839.0
    0.000539 1698.64563 1841.70789 1857.0
    0.000556 1698.41089 1823.56689 1797.0
    0.000536 1698.17627 1813.76428 1866.0
    0.000562 1697.94189 1811.26892 1780.0
    0.000539 1697.70740 1819.03284 1855.0
    0.000544 1697.47302 1834.42285 1839.0
    0.000519 1697.23889 1865.00293 1928.0
    0.000516 1697.00464 1917.66736 1938.0
    0.000489 1696.77075 1998.80383 2044.0
    0.000486 1696.53674 2111.55469 2058.0
    0.000438 1696.30298 2252.45728 2284.0
    0.000417 1696.06921 2407.63818 2396.0
    0.000397 1695.83557 2553.52612 2520.0
    0.000375 1695.60193 2650.82544 2664.0
    0.000375 1695.36853 2679.25415 2666.0
    0.000369 1695.13525 2646.84497 2710.0
    0.000382 1694.90198 2603.73950 2616.0
    0.000406 1694.66882 2573.99561 2463.0
    0.000395 1694.43567 2568.96802 2530.0
    0.000380 1694.20276 2580.23096 2635.0
    0.000390 1693.96997 2593.03027 2565.0
    0.000377 1693.73718 2600.85864 2654.0
    0.000388 1693.50452 2606.51343 2580.0
    0.000373 1693.27197 2612.10449 2679.0
    0.000397 1693.03943 2601.21582 2520.0
    0.000387 1692.80701 2558.77441 2585.0
    0.000403 1692.57483 2485.54956 2481.0
    0.000426 1692.34265 2401.12793 2347.0
    0.000449 1692.11060 2320.18213 2227.0
    0.000434 1691.87854 2251.63721 2302.0
    0.000456 1691.64661 2187.76440 2194.0
    0.000463 1691.41492 2119.17090 2162.0
    0.000496 1691.18323 2053.19238 2017.0
    0.000508 1690.95166 1984.10889 1968.0
    0.000520 1690.72009 1929.96045 1922.0
    0.000521 1690.48877 1890.46265 1919.0
    0.000543 1690.25745 1868.63196 1840.0
    0.000533 1690.02625 1862.88794 1877.0
    0.000523 1689.79517 1874.27661 1911.0
    0.000546 1689.56409 1893.16382 1832.0
    0.000536 1689.33325 1925.01807 1865.0
    0.000538 1689.10242 1971.69934 1860.0
    0.000491 1688.87158 2039.99878 2038.0
    0.000467 1688.64111 2132.04663 2142.0
    0.000440 1688.41052 2242.42651 2273.0
    0.000426 1688.18018 2355.61816 2347.0
    0.000408 1687.94983 2448.47998 2449.0
    0.000392 1687.71960 2499.64038 2549.0
    0.000394 1687.48950 2501.23438 2541.0
    0.000396 1687.25952 2463.05444 2523.0
    0.000422 1687.02954 2419.17749 2371.0
    0.000423 1686.79968 2385.02197 2364.0
    0.000420 1686.56995 2365.86255 2381.0
    0.000422 1686.34021 2358.13770 2371.0
    0.000418 1686.11060 2356.47803 2392.0
    0.000430 1685.88135 2368.58984 2323.0
    0.000419 1685.65198 2399.34839 2389.0
    0.000412 1685.42273 2452.21973 2427.0
    0.000387 1685.19348 2519.27124 2584.0
    0.000382 1684.96448 2586.78613 2616.0
    0.000371 1684.73560 2640.01489 2696.0
    0.000360 1684.50671 2673.81372 2775.0
    0.000366 1684.27795 2700.74146 2734.0
    0.000364 1684.04919 2756.27539 2744.0
    0.000360 1683.82068 2846.48804 2774.0
    0.0003368 1683.59216 2955.23535 2969.0
    0.0003241 1683.36389 3040.39380 3085.0
    0.0003152 1683.13562 3049.92041 3173.0
    0.0003282 1682.90735 2964.48779 3047.0
    0.000360 1682.67932 2820.18115 2781.0
    0.000381 1682.45129 2669.75317 2627.0
    0.000398 1682.22339 2544.24097 2513.0
    0.000414 1681.99561 2445.50049 2417.0
    0.000418 1681.76794 2353.15332 2390.0
    0.000443 1681.54041 2249.22217 2256.0
    0.000472 1681.31287 2135.04297 2119.0
    0.000496 1681.08545 2024.95496 2016.0
    0.000526 1680.85803 1929.56677 1902.0
    0.000546 1680.63098 1854.28503 1833.0
    0.000554 1680.40393 1799.10193 1805.0
    0.000563 1680.17688 1761.50061 1776.0
    0.000582 1679.94995 1737.07214 1719.0
    0.000579 1679.72314 1721.98718 1727.0
    0.000583 1679.49634 1710.48132 1716.0
    0.000576 1679.26978 1704.78894 1737.0
    0.000587 1679.04333 1701.07715 1704.0
    0.000608 1678.81689 1698.35046 1645.0
    0.000566 1678.59058 1695.91345 1768.0
    0.000585 1678.36426 1693.41052 1708.0
    0.000599 1678.13818 1688.85547 1669.0
    0.000586 1677.91211 1686.83301 1706.0
    0.000586 1677.68628 1685.55408 1706.0
    0.000577 1677.46033 1685.24817 1732.0
    0.000575 1677.23462 1685.94604 1740.0
    0.000606 1677.00903 1687.53149 1650.0
    0.000589 1676.78345 1689.79431 1699.0
    0.000617 1676.55811 1692.37573 1621.0
    0.000591 1676.33264 1694.64514 1691.0
    0.000577 1676.10742 1695.76331 1734.0
    0.000588 1675.88220 1695.10120 1701.0
    0.000568 1675.65710 1692.72339 1762.0
    0.000595 1675.43225 1691.70496 1680.0
    0.000589 1675.20740 1681.72278 1698.0
    0.000590 1674.98267 1681.66162 1696.0
    0.000586 1674.75793 1678.46167 1707.0
    0.000587 1674.53333 1675.00403 1705.0
    0.000609 1674.30884 1671.40613 1642.0
    0.000589 1674.08459 1668.92346 1699.0
    0.000610 1673.86023 1662.48694 1639.0
    0.000591 1673.63611 1660.04175 1691.0
    0.000590 1673.41199 1660.05908 1694.0
    0.000602 1673.18799 1663.13074 1660.0
    0.000627 1672.96411 1663.65979 1594.0
    0.000604 1672.74036 1665.06714 1656.0
    0.000607 1672.51672 1667.34802 1648.0
    0.000594 1672.29309 1671.02954 1684.0
    0.000618 1672.06958 1676.37378 1617.0
    0.000598 1671.84619 1685.95825 1672.0
    0.000568 1671.62292 1697.28589 1762.0
    0.000591 1671.39966 1713.50183 1693.0
    0.000575 1671.17664 1736.38196 1738.0
    0.000556 1670.95361 1768.35608 1799.0
    0.000544 1670.73059 1812.07556 1838.0
    0.000531 1670.50781 1870.72424 1882.0
    0.000498 1670.28516 1947.96814 2010.0
    0.000495 1670.06250 2047.83057 2020.0
    0.000467 1669.83997 2177.39917 2140.0
    0.000419 1669.61755 2343.69507 2386.0
    0.000381 1669.39526 2545.93701 2624.0
    0.000359 1669.17297 2747.66626 2788.0
    0.0003498 1668.95093 2837.21411 2859.0
    0.000379 1668.72888 2735.43481 2640.0
    0.000413 1668.50696 2560.19312 2424.0
    0.000431 1668.28503 2420.59399 2319.0
    0.000428 1668.06335 2352.66089 2338.0
    0.000406 1667.84167 2339.39282 2466.0
    0.000410 1667.62024 2319.34912 2437.0
    0.000452 1667.39868 2226.29126 2213.0
    0.000475 1667.17737 2091.07886 2107.0
    0.000513 1666.95605 1968.21240 1951.0
    0.000514 1666.73499 1877.04810 1946.0
    0.000548 1666.51392 1814.51538 1826.0
    0.000578 1666.29297 1772.00000 1729.0
    0.000553 1666.07202 1742.72656 1809.0
    0.000590 1665.85132 1722.81116 1694.0
    0.000585 1665.63062 1709.20874 1710.0
    0.000590 1665.41003 1699.96802 1695.0
    0.000585 1665.18970 1693.34338 1710.0
    0.000582 1664.96924 1688.02869 1719.0
    0.000567 1664.74890 1683.46362 1765.0
    0.000617 1664.52881 1679.74316 1620.0
    0.000606 1664.30872 1677.18677 1651.0
    0.000588 1664.08875 1676.07617 1701.0
    0.000605 1663.86890 1676.60425 1653.0
    0.000608 1663.64905 1676.64929 1644.0
    0.000598 1663.42932 1680.83350 1673.0
    0.000587 1663.20972 1683.34094 1703.0
    0.000589 1662.99023 1691.63025 1697.0
    0.000601 1662.77075 1702.87183 1664.0
    0.000574 1662.55164 1719.36536 1742.0
    0.000569 1662.33240 1746.19922 1757.0
    0.000552 1662.11328 1788.92480 1810.0
    0.000558 1661.89417 1854.86206 1792.0
    0.000520 1661.67529 1947.63440 1924.0
    0.000471 1661.45654 2063.68481 2122.0
    0.000471 1661.23779 2188.23755 2121.0
    0.000434 1661.01917 2292.73804 2306.0
    0.000426 1660.80066 2341.60107 2346.0
    0.000418 1660.58228 2323.72583 2395.0
    0.000440 1660.36389 2267.45874 2273.0
    0.000461 1660.14575 2211.77832 2170.0
    0.000453 1659.92761 2171.04858 2208.0
    0.000460 1659.70947 2144.79907 2173.0
    0.000476 1659.49158 2114.70337 2099.0
    0.000492 1659.27380 2063.84424 2032.0
    0.000492 1659.05603 1993.98755 2032.0
    0.000522 1658.83838 1924.54919 1916.0
    0.000524 1658.62085 1857.03552 1908.0
    0.000555 1658.40332 1803.25391 1802.0
    0.000571 1658.18604 1763.06531 1751.0
    0.000565 1657.96875 1734.46643 1769.0
    0.000585 1657.75159 1714.94067 1710.0
    0.000585 1657.53455 1703.65881 1710.0
    0.000603 1657.31763 1694.04797 1659.0
    0.000595 1657.10071 1687.99329 1681.0
    0.000596 1656.88391 1684.60291 1679.0
    0.000600 1656.66736 1683.83643 1666.0
    0.000609 1656.45068 1686.23499 1643.0
    0.000596 1656.23425 1692.26538 1678.0
    0.000597 1656.01782 1703.21851 1675.0
    0.000558 1655.80164 1720.27698 1793.0
    0.000586 1655.58545 1744.19092 1706.0
    0.000569 1655.36938 1774.76135 1759.0
    0.000560 1655.15332 1810.45520 1786.0
    0.000533 1654.93750 1848.28223 1875.0
    0.000527 1654.72168 1886.48792 1896.0
    0.000517 1654.50598 1929.69800 1935.0
    0.000495 1654.29041 1990.43323 2020.0
    0.000476 1654.07495 2080.97656 2099.0
    0.000454 1653.85950 2205.84277 2204.0
    0.000417 1653.64429 2357.71191 2399.0
    0.000394 1653.42908 2514.63452 2537.0
    0.000379 1653.21387 2641.35742 2640.0
    0.000359 1652.99890 2719.39868 2786.0
    0.000366 1652.78394 2747.37891 2732.0
    0.000376 1652.56921 2737.84619 2657.0
    0.000374 1652.35449 2699.26685 2673.0
    0.000381 1652.13989 2642.06543 2622.0
    0.000400 1651.92529 2575.53687 2499.0
    0.000397 1651.71082 2503.49463 2522.0
    0.000419 1651.49658 2424.63110 2385.0
    0.000422 1651.28235 2341.01221 2372.0
    0.000448 1651.06824 2252.68921 2230.0
    0.000455 1650.85413 2160.73999 2200.0
    0.000477 1650.64026 2071.35913 2098.0
    0.000506 1650.42639 1992.02234 1976.0
    0.000534 1650.21252 1924.58057 1873.0
    0.000522 1649.99902 1869.25183 1914.0
    0.000558 1649.78552 1824.68298 1792.0
    0.000572 1649.57202 1789.59937 1749.0
    0.000560 1649.35864 1761.84473 1785.0
    0.000571 1649.14539 1739.78052 1752.0
    0.000567 1648.93225 1721.56091 1763.0
    0.000591 1648.71924 1705.81616 1691.0
    0.000577 1648.50623 1691.94214 1733.0
    0.000582 1648.29333 1679.89319 1719.0
    0.000599 1648.08057 1669.85925 1670.0
    0.000588 1647.86792 1661.58557 1700.0
    0.000609 1647.65540 1655.79895 1641.0
    0.000640 1647.44287 1650.95251 1563.0
    0.000608 1647.23059 1647.04834 1645.0
    0.000662 1647.01819 1645.08325 1510.0
    0.000636 1646.80603 1644.53418 1573.0
    0.000644 1646.59399 1645.61365 1553.0
    0.000597 1646.38208 1648.72852 1674.0
    0.000622 1646.17017 1654.81104 1609.0
    0.000603 1645.95837 1663.50183 1659.0
    0.000578 1645.74658 1676.15674 1731.0
    0.000594 1645.53503 1692.37390 1684.0
    0.000594 1645.32349 1711.86353 1683.0
    0.000573 1645.11218 1732.88538 1746.0
    0.000583 1644.90088 1750.86853 1714.0
    0.000539 1644.68958 1768.58154 1856.0
    0.000547 1644.47852 1778.90857 1828.0
    0.000556 1644.26746 1779.46997 1799.0
    0.000533 1644.05664 1775.43689 1875.0
    0.000573 1643.84583 1767.58545 1745.0
    0.000557 1643.63513 1758.50244 1795.0
    0.000563 1643.42444 1752.03479 1776.0
    0.000573 1643.21387 1746.07263 1746.0
    0.000575 1643.00342 1740.27893 1740.0
    0.000575 1642.79321 1732.82275 1740.0
    0.000598 1642.58301 1726.42664 1671.0
    0.000586 1642.37280 1719.67542 1707.0
    0.000601 1642.16284 1713.19446 1665.0
    0.000618 1641.95288 1707.28271 1618.0
    0.000581 1641.74304 1703.54578 1720.0
    0.000609 1641.53333 1704.85498 1643.0
    0.000584 1641.32361 1711.31140 1713.0
    0.000610 1641.11414 1724.36169 1640.0
    0.000569 1640.90466 1742.48364 1758.0
    0.000569 1640.69531 1762.86951 1759.0
    0.000587 1640.48596 1781.25085 1703.0
    0.000574 1640.27686 1792.61292 1743.0
    0.000580 1640.06787 1792.69763 1725.0
    0.000564 1639.85889 1783.16028 1773.0
    0.000571 1639.65002 1769.48193 1752.0
    0.000567 1639.44116 1756.99500 1765.0
    0.000556 1639.23254 1748.56921 1798.0
    0.000577 1639.02405 1744.60400 1734.0
    0.000593 1638.81555 1744.02002 1687.0
    0.000577 1638.60718 1746.68201 1732.0
    0.000578 1638.39880 1754.65234 1730.0
    0.000598 1638.19067 1770.50500 1672.0
    0.000565 1637.98254 1795.51123 1770.0
    0.000563 1637.77466 1824.79724 1777.0
    0.000565 1637.56677 1851.50964 1771.0
    0.000553 1637.35889 1865.49658 1808.0
    0.000531 1637.15125 1860.72473 1883.0
    0.000551 1636.94360 1841.26697 1816.0
    0.000558 1636.73621 1819.63110 1793.0
    0.000538 1636.52881 1803.49048 1860.0
    0.000556 1636.32141 1794.55469 1798.0
    0.000562 1636.11426 1790.81689 1779.0
    0.000563 1635.90710 1786.98193 1775.0
    0.000542 1635.70007 1780.10486 1844.0
    0.000553 1635.49329 1772.72485 1808.0
    0.000544 1635.28638 1767.65271 1838.0
    0.000570 1635.07971 1766.52307 1753.0
    0.000595 1634.87305 1770.10596 1681.0
    0.000555 1634.66650 1775.68811 1801.0
    0.000565 1634.46008 1781.25757 1770.0
    0.000580 1634.25378 1782.85645 1723.0
    0.000551 1634.04761 1778.74512 1815.0
    0.000575 1633.84143 1770.26843 1738.0
    0.000571 1633.63538 1760.12939 1750.0
    0.000569 1633.42944 1750.64771 1756.0
    0.000564 1633.22351 1742.15271 1773.0
    0.000584 1633.01782 1734.14539 1712.0
    0.000566 1632.81226 1725.09351 1767.0
    0.000587 1632.60669 1716.94385 1704.0
    0.000605 1632.40125 1710.64429 1652.0
    0.000593 1632.19580 1707.75159 1686.0
    0.000607 1631.99060 1708.83582 1647.0
    0.000589 1631.78552 1713.74731 1698.0
    0.000578 1631.58044 1722.07104 1731.0
    0.000575 1631.37549 1734.52991 1740.0
    0.000558 1631.17053 1749.88721 1793.0
    0.000539 1630.96570 1765.99255 1854.0
    0.000567 1630.76111 1779.69287 1764.0
    0.000561 1630.55652 1788.28369 1782.0
    0.000549 1630.35205 1791.86609 1820.0
    0.000571 1630.14771 1788.66565 1752.0
    0.000578 1629.94348 1783.06824 1729.0
    0.000573 1629.73926 1774.56604 1746.0
    0.000558 1629.53516 1764.20935 1791.0
    0.000602 1629.33118 1753.39587 1660.0
    0.000548 1629.12732 1743.50635 1826.0
    0.000561 1628.92346 1736.54700 1783.0
    0.000571 1628.71985 1731.35535 1752.0
    0.000576 1628.51611 1729.66809 1736.0
    0.000565 1628.31274 1730.08887 1769.0
    0.000578 1628.10938 1731.64331 1730.0
    0.000568 1627.90601 1732.82813 1760.0
    0.000561 1627.70276 1732.06531 1782.0
    0.000572 1627.49976 1727.97900 1749.0
    0.000596 1627.29663 1720.51990 1677.0
    0.000573 1627.09387 1710.71460 1744.0
    0.000570 1626.89099 1701.58704 1753.0
    0.000600 1626.68823 1693.12903 1666.0
    0.000609 1626.48560 1685.32910 1643.0
    0.000585 1626.28308 1677.38184 1710.0
    0.000590 1626.08057 1668.72900 1694.0
    0.000580 1625.87842 1659.54260 1724.0
    0.000593 1625.67615 1650.46704 1686.0
    0.000599 1625.47400 1643.14136 1669.0
    0.000626 1625.27197 1638.11670 1597.0
    0.000618 1625.06995 1636.20947 1619.0
    0.000611 1624.86816 1638.17908 1636.0
    0.000612 1624.66650 1644.69543 1633.0
    0.000619 1624.46484 1656.20129 1615.0
    0.000609 1624.26318 1672.86975 1643.0
    0.000583 1624.06177 1694.22742 1714.0
    0.000589 1623.86035 1719.08838 1698.0
    0.000580 1623.65918 1745.29651 1725.0
    0.000607 1623.45801 1768.90515 1648.0
    0.000584 1623.25696 1788.17896 1713.0
    0.000542 1623.05603 1799.90515 1846.0
    0.000537 1622.85510 1804.29211 1862.0
    0.000544 1622.65430 1803.60889 1839.0
    0.000570 1622.45374 1800.88684 1755.0
    0.000555 1622.25317 1797.05383 1803.0
    0.000569 1622.05261 1790.65588 1756.0
    0.000552 1621.85229 1780.28662 1810.0
    0.000573 1621.65198 1764.28906 1746.0
    0.000589 1621.45178 1743.84033 1699.0
    0.000586 1621.25171 1722.26904 1706.0
    0.000592 1621.05176 1701.37830 1690.0
    0.000588 1620.85181 1682.81958 1700.0
    0.000603 1620.65210 1666.72034 1658.0
    0.000610 1620.45239 1651.86987 1639.0
    0.000608 1620.25281 1639.02515 1645.0
    0.000606 1620.05322 1627.60486 1650.0
    0.000595 1619.85388 1618.01794 1682.0
    0.000635 1619.65454 1610.08130 1576.0
    0.000616 1619.45532 1603.85205 1623.0
    0.000661 1619.25623 1598.81470 1514.0
    0.000637 1619.05725 1601.65955 1569.0
    0.000632 1618.85828 1599.51660 1583.0
    0.000644 1618.65955 1598.10181 1554.0
    0.000650 1618.46082 1597.20789 1538.0
    0.000631 1618.26221 1596.68884 1584.0
    0.000615 1618.06360 1596.45483 1625.0
    0.000617 1617.86523 1596.46790 1620.0
    0.000588 1617.66687 1599.85547 1702.0
    0.000631 1617.46863 1600.63831 1584.0
    0.000634 1617.27051 1601.66382 1577.0
    0.000619 1617.07251 1603.04419 1616.0
    0.000635 1616.87451 1604.80408 1574.0
    0.000611 1616.67676 1606.94434 1636.0
    0.000625 1616.47900 1609.40051 1599.0
    0.000649 1616.28137 1612.25439 1541.0
    0.000633 1616.08374 1614.55798 1581.0
    0.000623 1615.88635 1619.39868 1606.0
    0.000620 1615.68896 1624.58728 1613.0
    0.000593 1615.49170 1633.74634 1686.0
    0.000623 1615.29456 1643.27759 1605.0
    0.000590 1615.09753 1655.22791 1694.0
    0.000593 1614.90051 1669.03223 1687.0
    0.000608 1614.70361 1683.97693 1645.0
    0.000581 1614.50696 1700.08801 1722.0
    0.000581 1614.31030 1715.45483 1721.0
    0.000550 1614.11365 1733.15430 1817.0
    0.000552 1613.91711 1758.96069 1811.0
    0.000554 1613.72083 1794.72656 1805.0
    0.000520 1613.52454 1850.28149 1923.0
    0.000527 1613.32837 1931.82275 1896.0
    0.000486 1613.13232 2042.41394 2056.0
    0.000461 1612.93628 2180.85352 2167.0
    0.000436 1612.74036 2340.46411 2296.0
    0.000402 1612.54456 2509.35791 2489.0
    0.000381 1612.34888 2662.92798 2626.0
    0.000372 1612.15332 2774.39014 2688.0
    0.000362 1611.95776 2821.95068 2759.0
    0.0003492 1611.76245 2807.12183 2864.0
    0.000363 1611.56714 2754.64673 2753.0
    0.000376 1611.37183 2693.04370 2661.0
    0.000396 1611.17676 2639.06445 2527.0
    0.000394 1610.98181 2593.38940 2536.0
    0.000397 1610.78687 2543.24707 2517.0
    0.000406 1610.59204 2473.36890 2462.0
    0.000408 1610.39734 2381.42920 2450.0
    0.000442 1610.20264 2280.86816 2261.0
    0.000470 1610.00806 2189.52686 2128.0
    0.000476 1609.81372 2120.69580 2101.0
    0.000488 1609.61938 2080.47168 2051.0
    0.000475 1609.42517 2068.26904 2104.0
    0.000466 1609.23108 2078.25342 2146.0
    0.000466 1609.03699 2102.16235 2144.0
    0.000460 1608.84314 2130.15112 2174.0
    0.000463 1608.64917 2152.05103 2160.0
    0.000466 1608.45544 2163.27393 2146.0
    0.000462 1608.26184 2169.54565 2166.0
    0.000464 1608.06824 2182.12280 2153.0
    0.000470 1607.87476 2208.82593 2129.0
    0.000446 1607.68152 2249.74390 2243.0
    0.000433 1607.48828 2296.25415 2312.0
    0.000436 1607.29504 2333.66113 2293.0
    0.000405 1607.10205 2345.36548 2467.0
    0.000422 1606.90906 2323.46826 2371.0
    0.000428 1606.71619 2273.41748 2336.0
    0.000454 1606.52344 2208.92920 2204.0
    0.000468 1606.33081 2143.19165 2137.0
    0.000489 1606.13818 2083.79395 2047.0
    0.000491 1605.94568 2032.37952 2036.0
    0.000482 1605.75330 1985.19617 2075.0
    0.000525 1605.56104 1937.31152 1905.0
    0.000520 1605.36890 1886.74646 1924.0
    0.000534 1605.17676 1828.91724 1872.0
    0.000560 1604.98474 1780.11841 1785.0
    0.000583 1604.79285 1736.31470 1714.0
    0.000572 1604.60107 1699.66614 1747.0
    0.000622 1604.40942 1669.52771 1609.0
    0.000613 1604.21777 1646.22961 1632.0
    0.000599 1604.02637 1628.92688 1669.0
    0.000608 1603.83496 1613.24048 1645.0
    0.000667 1603.64355 1604.64075 1500.0
    0.000632 1603.45227 1598.65466 1583.0
    0.000662 1603.26123 1594.78333 1510.0
    0.000647 1603.07031 1591.86951 1546.0
    0.000635 1602.87939 1589.82629 1575.0
    0.000631 1602.68860 1588.40723 1584.0
    0.000629 1602.49780 1587.05786 1591.0
    0.000640 1602.30713 1586.39148 1563.0
    0.000618 1602.11670 1585.85327 1618.0
    0.000633 1601.92627 1584.58533 1581.0
    0.000637 1601.73596 1584.05554 1570.0
    0.000627 1601.54565 1583.32886 1595.0
    0.000642 1601.35559 1583.05615 1558.0
    0.000610 1601.16541 1582.25928 1640.0
    0.000619 1600.97559 1581.57153 1615.0
    0.000640 1600.78577 1581.03455 1562.0
    0.000624 1600.59595 1581.42700 1603.0
    0.000632 1600.40637 1580.23047 1582.0
    0.000632 1600.21680 1577.24573 1583.0
    0.000643 1600.02734 1579.96399 1555.0
    0.000635 1599.83801 1581.07361 1575.0
    0.000633 1599.64868 1583.12366 1580.0
    0.000629 1599.45959 1586.73047 1589.0
    0.000668 1599.27051 1592.74023 1497.0
    0.000613 1599.08142 1602.13354 1630.0
    0.000623 1598.89270 1614.26550 1604.0
    0.000610 1598.70398 1632.45203 1640.0
    0.000618 1598.51526 1655.37671 1617.0
    0.000589 1598.32666 1678.75110 1698.0
    0.000598 1598.13818 1699.36255 1672.0
    0.000550 1597.94983 1711.89478 1818.0
    0.000573 1597.76160 1713.40906 1744.0
    0.000570 1597.57336 1706.70654 1754.0
    0.000567 1597.38525 1698.02686 1763.0
    0.000576 1597.19727 1692.88782 1735.0
    0.000568 1597.00940 1694.48999 1760.0
    0.000570 1596.82153 1703.79663 1755.0
    0.000553 1596.63391 1720.17358 1807.0
    0.000561 1596.44629 1742.20886 1783.0
    0.000546 1596.25879 1770.57751 1832.0
    0.000537 1596.07141 1806.72424 1861.0
    0.000533 1595.88403 1850.33887 1875.0
    0.000517 1595.69690 1897.61475 1933.0
    0.000497 1595.50977 1941.00378 2013.0
    0.000509 1595.32275 1971.66223 1965.0
    0.000495 1595.13586 1985.05261 2019.0
    0.000501 1594.94897 1985.82434 1996.0
    0.000497 1594.76221 1983.64124 2011.0
    0.000513 1594.57556 1987.39355 1950.0
    0.000491 1594.38916 2002.44824 2036.0
    0.000488 1594.20276 2028.95544 2050.0
    0.000487 1594.01636 2061.52222 2054.0
    0.000491 1593.83008 2091.72925 2036.0
    0.000459 1593.64392 2109.78394 2181.0
    0.000472 1593.45801 2108.19507 2118.0
    0.000477 1593.27209 2083.57861 2097.0
    0.000495 1593.08618 2039.80139 2020.0
    0.000506 1592.90039 1988.33838 1975.0
    0.000543 1592.71484 1939.66785 1843.0
    0.000518 1592.52917 1899.56848 1931.0
    0.000545 1592.34375 1867.90247 1834.0
    0.000524 1592.15845 1840.77527 1907.0
    0.000555 1591.97314 1812.90540 1803.0
    0.000571 1591.78796 1781.11292 1750.0
    0.000575 1591.60291 1748.16760 1738.0
    0.000582 1591.41797 1714.49902 1718.0
    0.000600 1591.23315 1685.40784 1668.0
    0.000593 1591.04834 1661.88660 1685.0
    0.000616 1590.86365 1644.46265 1624.0
    0.000620 1590.67908 1632.68079 1614.0
    0.000609 1590.49463 1625.31335 1642.0
    0.000623 1590.31018 1620.63403 1606.0
    0.000605 1590.12598 1617.52063 1652.0
    0.000618 1589.94177 1613.43457 1619.0
    0.000615 1589.75769 1609.53003 1627.0
    0.000622 1589.57373 1606.54541 1608.0
    0.000644 1589.38977 1604.03333 1554.0
    0.000645 1589.20605 1602.73621 1550.0
    0.000605 1589.02234 1602.60657 1654.0
    0.000620 1588.83875 1601.77979 1614.0
    0.000616 1588.65527 1603.33533 1623.0
    0.000617 1588.47180 1605.72034 1622.0
    0.000629 1588.28845 1609.11829 1589.0
    0.000628 1588.10535 1614.76001 1592.0
    0.000608 1587.92224 1622.75708 1645.0
    0.000611 1587.73914 1633.19482 1636.0
    0.000584 1587.55627 1646.35864 1712.0
    0.000606 1587.37341 1659.05164 1651.0
    0.000595 1587.19067 1672.44348 1682.0
    0.000602 1587.00806 1684.37476 1660.0
    0.000612 1586.82556 1693.01221 1635.0
    0.000576 1586.64319 1703.17505 1737.0
    0.000597 1586.46082 1715.86963 1676.0
    0.000574 1586.27856 1734.07556 1743.0
    0.000562 1586.09644 1760.81665 1778.0
    0.000543 1585.91443 1791.34436 1842.0
    0.000547 1585.73242 1823.89001 1829.0
    0.000540 1585.55066 1852.19727 1853.0
    0.000518 1585.36890 1872.62866 1930.0
    0.000521 1585.18726 1879.85950 1921.0
    0.000532 1585.00562 1872.28247 1879.0
    0.000527 1584.82422 1854.66333 1896.0
    0.000534 1584.64282 1835.75903 1874.0
    0.000555 1584.46167 1816.80884 1801.0
    0.000537 1584.28052 1803.61658 1862.0
    0.000566 1584.09937 1796.16260 1767.0
    0.000548 1583.91833 1792.03918 1825.0
    0.000570 1583.73755 1787.54187 1753.0
    0.000573 1583.55676 1780.85693 1744.0
    0.000551 1583.37610 1770.48193 1816.0
    0.000548 1583.19556 1754.60974 1824.0
    0.000561 1583.01501 1735.77637 1783.0
    0.000592 1582.83472 1716.75903 1689.0
    0.000588 1582.65442 1700.98926 1701.0
    0.000594 1582.47424 1691.52686 1684.0
    0.000609 1582.29407 1693.05444 1642.0
    0.000566 1582.11414 1705.62561 1766.0
    0.000564 1581.93420 1735.19641 1772.0
    0.000561 1581.75452 1783.18396 1781.0
    0.000522 1581.57471 1841.88025 1915.0
    0.000511 1581.39514 1875.55444 1958.0
    0.000541 1581.21570 1850.09497 1849.0
    0.000577 1581.03625 1796.35693 1734.0
    0.000568 1580.85693 1755.71838 1761.0
    0.000579 1580.67773 1743.93555 1727.0
    0.000564 1580.49866 1762.26367 1772.0
    0.000546 1580.31958 1805.95166 1830.0
    0.000550 1580.14063 1862.76050 1818.0
    0.000530 1579.96179 1908.22339 1887.0
    0.000549 1579.78308 1935.85498 1821.0
    0.000518 1579.60449 1965.36292 1930.0
    0.000501 1579.42603 2006.68225 1998.0
    0.000482 1579.24756 2058.48047 2075.0
    0.000474 1579.06921 2116.89258 2111.0
    0.000465 1578.89099 2178.25464 2151.0
    0.000460 1578.71289 2237.20386 2173.0
    0.000454 1578.53479 2285.03931 2205.0
    0.000439 1578.35693 2312.06079 2280.0
    0.000426 1578.17896 2314.15088 2346.0
    0.000442 1578.00122 2297.13818 2260.0
    0.000456 1577.82361 2271.60596 2195.0
    0.000466 1577.64612 2246.54077 2148.0
    0.000462 1577.46863 2225.10107 2163.0
    0.000451 1577.29126 2207.01636 2218.0
    0.000460 1577.11401 2189.06519 2172.0
    0.000463 1576.93689 2170.92480 2161.0
    0.000471 1576.75977 2155.88574 2124.0
    0.000453 1576.58289 2148.11108 2206.0
    0.000459 1576.40601 2147.53589 2179.0
    0.000463 1576.22925 2145.41187 2158.0
    0.000457 1576.05249 2133.67896 2187.0
    0.000460 1575.87585 2107.20972 2175.0
    0.000470 1575.69934 2065.07520 2127.0
    0.000482 1575.52307 2019.66064 2075.0
    0.000493 1575.34680 1978.45374 2027.0
    0.000521 1575.17065 1943.83142 1921.0
    0.000517 1574.99451 1914.98376 1934.0
    0.000532 1574.81848 1888.24353 1880.0
    0.000531 1574.64258 1859.06494 1884.0
    0.000549 1574.46680 1827.62830 1822.0
    0.000581 1574.29114 1793.61621 1720.0
    0.000566 1574.11560 1761.43018 1768.0
    0.000564 1573.94006 1732.48889 1773.0
    0.000543 1573.76453 1707.01648 1842.0
    0.000605 1573.58936 1684.78113 1653.0
    0.000587 1573.41406 1665.26550 1703.0
    0.000616 1573.23901 1648.14026 1624.0
    0.000611 1573.06396 1633.58582 1636.0
    0.000591 1572.88904 1623.29541 1693.0
    0.000605 1572.71423 1615.07068 1654.0
    0.000585 1572.53955 1609.96204 1708.0
    0.000610 1572.36499 1607.47363 1640.0
    0.000600 1572.19043 1606.87573 1668.0
    0.000608 1572.01599 1607.48389 1644.0
    0.000607 1571.84155 1609.10535 1647.0
    0.000604 1571.66736 1612.33557 1655.0
    0.000604 1571.49329 1619.13000 1655.0
    0.000609 1571.31921 1628.98145 1642.0
    0.000606 1571.14526 1646.54150 1650.0
    0.000597 1570.97144 1672.27258 1676.0
    0.000601 1570.79761 1707.08789 1664.0
    0.000567 1570.62402 1751.14111 1764.0
    0.000564 1570.45044 1802.30786 1772.0
    0.000558 1570.27698 1858.46753 1792.0
    0.000530 1570.10364 1909.01965 1887.0
    0.000516 1569.93042 1954.72571 1938.0
    0.000501 1569.75720 1986.34167 1998.0
    0.000476 1569.58411 1998.34607 2103.0
    0.000493 1569.41125 1991.10352 2030.0
    0.000517 1569.23840 1971.41504 1933.0
    0.000541 1569.06555 1945.72791 1847.0
    0.000503 1568.89282 1921.16736 1988.0
    0.000524 1568.72034 1899.17053 1910.0
    0.000533 1568.54785 1878.66077 1877.0
    0.000535 1568.37549 1859.28516 1870.0
    0.000521 1568.20313 1838.79004 1918.0
    0.000533 1568.03101 1818.21851 1875.0
    0.000545 1567.85889 1799.88013 1836.0
    0.000573 1567.68689 1786.87109 1744.0
    0.000572 1567.51501 1780.23621 1747.0
    0.000568 1567.34326 1779.47754 1762.0
    0.000556 1567.17151 1782.36597 1798.0
    0.000567 1566.99988 1785.29846 1764.0
    0.000578 1566.82837 1783.29150 1730.0
    0.000556 1566.65698 1774.55933 1799.0
    0.000575 1566.48572 1760.50781 1739.0
    0.000578 1566.31445 1744.75122 1730.0
    0.000558 1566.14343 1730.81519 1792.0
    0.000561 1565.97241 1720.82935 1782.0
    0.000588 1565.80139 1715.62585 1700.0
    0.000576 1565.63062 1714.57507 1736.0
    0.000585 1565.45996 1716.12048 1708.0
    0.000591 1565.28931 1719.57764 1691.0
    0.000562 1565.11877 1725.06189 1778.0
    0.000583 1564.94836 1732.67065 1716.0
    0.000583 1564.77795 1741.32666 1714.0
    0.000560 1564.60779 1748.84656 1786.0
    0.000548 1564.43762 1751.73792 1826.0
    0.000577 1564.26758 1748.44543 1732.0
    0.000584 1564.09766 1739.26843 1713.0
    0.000561 1563.92773 1726.92078 1782.0
    0.000610 1563.75793 1714.97876 1639.0
    0.000582 1563.58838 1702.96460 1718.0
    0.000594 1563.41882 1697.24939 1684.0
    0.000601 1563.24939 1693.48706 1665.0
    0.000570 1563.07996 1689.14478 1755.0
    0.000603 1562.91077 1682.56616 1658.0
    0.000616 1562.74158 1672.56409 1624.0
    0.000619 1562.57251 1659.92419 1616.0
    0.000595 1562.40356 1646.41467 1682.0
    0.000608 1562.23474 1633.86865 1645.0
    0.000629 1562.06592 1624.61145 1591.0
    0.000609 1561.89722 1619.05518 1641.0
    0.000606 1561.72864 1617.17676 1650.0
    0.000608 1561.56018 1618.30237 1645.0
    0.000622 1561.39185 1620.83984 1607.0
    0.000584 1561.22351 1622.97253 1711.0
    0.000623 1561.05530 1622.85095 1606.0
    0.000615 1560.88721 1618.83252 1626.0
    0.000604 1560.71924 1612.87061 1655.0
    0.000604 1560.55139 1605.77185 1655.0
    0.000617 1560.38354 1599.18469 1620.0
    0.000617 1560.21582 1594.19092 1621.0
    0.000647 1560.04822 1591.13477 1546.0
    0.000626 1559.88074 1589.97937 1597.0
    0.000636 1559.71338 1589.31567 1572.0
    0.000655 1559.54602 1588.02393 1527.0
    0.000617 1559.37878 1587.06848 1620.0
    0.000625 1559.21167 1585.92603 1599.0
    0.000630 1559.04468 1584.77661 1587.0
    0.000598 1558.87781 1583.78918 1672.0
    0.000632 1558.71094 1582.23145 1583.0
    0.000637 1558.54419 1581.61047 1569.0
    0.000643 1558.37756 1579.53870 1556.0
    0.000614 1558.21106 1578.81384 1628.0
    0.000598 1558.04468 1579.31030 1673.0
    0.000632 1557.87830 1581.84119 1582.0
    0.000615 1557.71216 1587.30969 1627.0
    0.000649 1557.54590 1596.74084 1542.0
    0.000616 1557.37988 1610.76917 1623.0
    0.000637 1557.21399 1630.34875 1569.0
    0.000594 1557.04810 1654.65784 1684.0
    0.000585 1556.88232 1682.79114 1708.0
    0.000584 1556.71680 1712.09204 1711.0
    0.000574 1556.55115 1738.23352 1741.0
    0.000563 1556.38574 1756.28796 1776.0
    0.000556 1556.22034 1761.97986 1799.0
    0.000568 1556.05505 1756.84680 1762.0
    0.000585 1555.88989 1745.94019 1710.0
    0.000584 1555.72485 1734.27209 1711.0
    0.000597 1555.55994 1725.02380 1676.0
    0.000567 1555.39502 1718.99097 1763.0
    0.000573 1555.23022 1715.07825 1746.0
    0.000602 1555.06555 1711.04761 1661.0
    0.000563 1554.90100 1705.13391 1775.0
    0.000579 1554.73657 1696.77246 1728.0
    0.000627 1554.57214 1687.57373 1594.0
    0.000579 1554.40784 1679.51965 1728.0
    0.000602 1554.24365 1671.99841 1662.0
    0.000611 1554.07947 1665.32971 1638.0
    0.000598 1553.91565 1659.42212 1671.0
    0.000626 1553.75171 1655.99109 1598.0
    0.000607 1553.58789 1656.17236 1647.0
    0.000601 1553.42419 1660.63770 1665.0
    0.000600 1553.26062 1668.84253 1666.0
    0.000603 1553.09705 1678.98438 1659.0
    0.000603 1552.93372 1688.41943 1658.0
    0.000595 1552.77039 1693.12585 1681.0
    0.000567 1552.60718 1690.33337 1764.0
    0.000580 1552.44409 1683.00098 1725.0
    0.000590 1552.28101 1670.91748 1696.0
    0.000589 1552.11804 1658.84863 1698.0
    0.000631 1551.95532 1649.90198 1585.0
    0.000604 1551.79260 1643.77258 1657.0
    0.000628 1551.62988 1641.14600 1592.0
    0.000603 1551.46741 1640.79810 1658.0
    0.000607 1551.30493 1641.57251 1648.0
    0.000610 1551.14258 1643.03235 1640.0
    0.000631 1550.98035 1643.78540 1585.0
    0.000626 1550.81824 1644.43469 1598.0
    0.000611 1550.65625 1644.50244 1637.0
    0.000611 1550.49426 1644.04346 1636.0
    0.000605 1550.33240 1642.32056 1653.0
    0.000606 1550.17065 1640.38574 1649.0
    0.000606 1550.00903 1640.22192 1651.0
    0.000624 1549.84741 1640.28540 1603.0
    0.000628 1549.68604 1642.34155 1592.0
    0.000605 1549.52466 1646.83801 1654.0
    0.000607 1549.36340 1653.71692 1647.0
    0.000598 1549.20227 1662.29883 1671.0
    0.000594 1549.04114 1671.85840 1683.0
    0.000604 1548.88025 1679.92029 1656.0
    0.000606 1548.71936 1685.52905 1650.0
    0.000595 1548.55859 1686.24658 1680.0
    0.000583 1548.39783 1683.36011 1716.0
    0.000614 1548.23730 1679.68201 1629.0
    0.000577 1548.07678 1680.36487 1733.0
    0.000592 1547.91638 1684.26563 1690.0
    0.000587 1547.75610 1694.27087 1705.0
    0.000606 1547.59595 1710.45056 1649.0
    0.000572 1547.43591 1731.13977 1748.0
    0.000587 1547.27588 1754.55457 1704.0
    0.000580 1547.11597 1778.73889 1724.0
    0.000578 1546.95618 1801.98059 1730.0
    0.000569 1546.79651 1822.55176 1756.0
    0.000547 1546.63684 1839.23755 1828.0
    0.000542 1546.47742 1850.00061 1844.0
    0.000534 1546.31799 1853.36487 1871.0
    0.000539 1546.15869 1847.62122 1855.0
    0.000552 1545.99951 1834.69336 1810.0
    0.000566 1545.84033 1818.89417 1768.0
    0.000579 1545.68127 1804.81360 1726.0
    0.000552 1545.52246 1796.02881 1811.0
    0.000578 1545.36353 1794.70874 1729.0
    0.000562 1545.20483 1801.49756 1779.0
    0.000550 1545.04626 1815.43665 1817.0
    0.000564 1544.88770 1833.16968 1773.0
    0.000550 1544.72925 1850.72522 1817.0
    0.000531 1544.57092 1862.87732 1882.0
    0.000525 1544.41272 1863.92798 1903.0
    0.000523 1544.25452 1851.50452 1911.0
    0.000547 1544.09656 1830.84045 1829.0
    0.000564 1543.93848 1812.28003 1772.0
    0.000582 1543.78064 1805.39526 1718.0
    0.000571 1543.62292 1816.02649 1752.0
    0.000542 1543.46533 1845.68359 1846.0
    0.000530 1543.30774 1891.41724 1886.0
    0.000513 1543.15027 1946.17847 1949.0
    0.000515 1542.99292 2000.64185 1943.0
    0.000501 1542.83557 2045.88928 1995.0
    0.000481 1542.67847 2073.84448 2079.0
    0.000488 1542.52148 2080.04907 2049.0
    0.000503 1542.36450 2065.02002 1990.0
    0.000529 1542.20764 2036.64001 1892.0
    0.000515 1542.05078 2004.60498 1941.0
    0.000516 1541.89417 1975.75098 1937.0
    0.000523 1541.73755 1953.04468 1912.0
    0.000513 1541.58105 1936.17456 1951.0
    0.000540 1541.42468 1921.17285 1851.0
    0.000535 1541.26843 1903.56116 1868.0
    0.000541 1541.11218 1880.81360 1848.0
    0.000550 1540.95618 1851.35913 1817.0
    0.000573 1540.80017 1816.75293 1746.0
    0.000575 1540.64429 1778.60193 1740.0
    0.000583 1540.48840 1740.85071 1716.0
    0.000589 1540.33276 1706.28259 1699.0
    0.000627 1540.17712 1674.97705 1594.0
    0.000602 1540.02161 1649.14587 1661.0
    0.000625 1539.86621 1628.38989 1601.0
    0.000646 1539.71094 1612.77417 1547.0
    0.000615 1539.55566 1600.31604 1627.0
    0.000630 1539.40063 1589.23047 1588.0
    0.000623 1539.24548 1579.35852 1606.0
    0.000625 1539.09070 1570.06824 1600.0
    0.000623 1538.93579 1560.95044 1605.0
    0.000656 1538.78113 1553.71460 1525.0
    0.000642 1538.62646 1547.82507 1557.0
    0.000617 1538.47192 1543.60242 1620.0
    0.000638 1538.31750 1540.48828 1568.0
    0.000642 1538.16321 1538.53613 1558.0
    0.000659 1538.00891 1537.46252 1517.0
    0.000642 1537.85486 1537.06641 1558.0
    0.000642 1537.70068 1537.08606 1557.0
    0.000646 1537.54675 1537.31567 1547.0
    0.000657 1537.39294 1537.56726 1521.0
    0.000649 1537.23926 1538.78113 1542.0
    0.000653 1537.08557 1538.84814 1531.0
    0.000661 1536.93201 1538.90283 1512.0
    0.000672 1536.77856 1539.18713 1489.0
    0.000629 1536.62512 1540.03857 1590.0
    0.000627 1536.47192 1541.91675 1596.0
    0.000631 1536.31873 1545.46594 1586.0
    0.000658 1536.16565 1551.58435 1519.0
    0.000629 1536.01270 1561.88818 1590.0
    0.000637 1535.85986 1576.77222 1571.0
    0.000611 1535.70703 1597.78992 1636.0
    0.000637 1535.55444 1625.35071 1571.0
    0.000597 1535.40186 1658.66382 1676.0
    0.000591 1535.24939 1695.08655 1692.0
    0.000586 1535.09692 1729.72485 1707.0
    0.000562 1534.94470 1753.78601 1778.0
    0.000556 1534.79248 1765.59998 1797.0
    0.000594 1534.64038 1762.60071 1683.0
    0.000587 1534.48840 1750.25903 1704.0
    0.000579 1534.33655 1736.25269 1728.0
    0.000566 1534.18469 1723.80176 1768.0
    0.000559 1534.03296 1716.47168 1789.0
    0.000570 1533.88135 1714.45581 1754.0
    0.000564 1533.72986 1715.42615 1774.0
    0.000588 1533.57849 1714.37891 1701.0
    0.000564 1533.42712 1710.65930 1773.0
    0.000584 1533.27588 1702.85889 1711.0
    0.000595 1533.12488 1692.82861 1680.0
    0.000590 1532.97388 1683.28735 1695.0
    0.000602 1532.82288 1675.43884 1662.0
    0.000600 1532.67212 1671.33350 1667.0
    0.000581 1532.52136 1671.66687 1721.0
    0.000587 1532.37073 1675.27917 1705.0
    0.000591 1532.22009 1680.46802 1693.0
    0.000596 1532.06970 1684.14905 1678.0
    0.000570 1531.91943 1683.51929 1754.0
    0.000608 1531.76917 1680.46252 1645.0
    0.000603 1531.61902 1670.37695 1658.0
    0.000600 1531.46899 1658.19702 1666.0
    0.000585 1531.31897 1646.09766 1709.0
    0.000567 1531.16919 1635.52576 1764.0
    0.000622 1531.01941 1626.92029 1608.0
    0.000627 1530.86975 1620.07214 1595.0
    0.000606 1530.72021 1614.08850 1650.0
    0.000625 1530.57080 1609.67651 1599.0
    0.000633 1530.42139 1604.70251 1579.0
    0.000584 1530.27222 1600.82068 1713.0
    0.000640 1530.12305 1599.52039 1563.0
    0.000605 1529.97388 1601.81653 1653.0
    0.000608 1529.82495 1608.33594 1644.0
    0.000601 1529.67603 1618.91016 1664.0
    0.000621 1529.52734 1633.82178 1610.0
    0.000572 1529.37866 1649.63916 1749.0
    0.000576 1529.23010 1664.95593 1735.0
    0.000588 1529.08154 1677.19897 1702.0
    0.000578 1528.93323 1684.09729 1731.0
    0.000573 1528.78479 1685.93420 1744.0
    0.000566 1528.63672 1685.06689 1766.0
    0.000577 1528.48865 1684.69922 1733.0
    0.000597 1528.34058 1688.01782 1675.0
    0.000569 1528.19275 1695.78638 1759.0
    0.000581 1528.04492 1709.01074 1720.0
    0.000570 1527.89722 1727.28613 1755.0
    0.000570 1527.74963 1749.69995 1754.0
    0.000580 1527.60205 1774.95483 1724.0
    0.000573 1527.45471 1802.86938 1744.0
    0.000547 1527.30737 1832.47229 1828.0
    0.000555 1527.16016 1862.57214 1801.0
    0.000522 1527.01294 1891.18298 1916.0
    0.000523 1526.86609 1915.51306 1912.0
    0.000497 1526.71912 1932.19629 2014.0
    0.000510 1526.57227 1940.35059 1959.0
    0.000502 1526.42554 1939.87964 1993.0
    0.000496 1526.27893 1933.00635 2017.0
    0.000503 1526.13245 1922.48584 1988.0
    0.000527 1525.98596 1911.17114 1898.0
    0.000521 1525.83960 1899.53979 1918.0
    0.000521 1525.69336 1887.64014 1919.0
    0.000537 1525.54724 1875.20276 1863.0
    0.000525 1525.40112 1862.32568 1906.0
    0.000538 1525.25525 1850.08789 1858.0
    0.000555 1525.10938 1840.33936 1801.0
    0.000529 1524.96362 1834.89917 1890.0
    0.000541 1524.81799 1833.85107 1848.0
    0.000515 1524.67249 1835.34924 1941.0
    0.000552 1524.52698 1835.26929 1813.0
    0.000526 1524.38159 1828.61340 1900.0
    0.000578 1524.23633 1812.65063 1729.0
    0.000545 1524.09119 1789.16553 1834.0
    0.000560 1523.94617 1762.77869 1787.0
    0.000580 1523.80115 1738.66699 1724.0
    0.000584 1523.65625 1717.75940 1713.0
    0.000597 1523.51147 1701.69604 1676.0
    0.000585 1523.36682 1689.57166 1709.0
    0.000573 1523.22229 1679.03198 1745.0
    0.000573 1523.07776 1667.21460 1745.0
    0.000590 1522.93335 1652.52136 1696.0
    0.000609 1522.78906 1635.44092 1643.0
    0.000604 1522.64490 1617.52698 1655.0
    0.000606 1522.50085 1600.35376 1650.0
    0.000648 1522.35681 1584.58643 1544.0
    0.000627 1522.21289 1570.97473 1596.0
    0.000651 1522.06909 1559.81128 1537.0
    0.000660 1521.92529 1551.14050 1515.0
    0.000651 1521.78186 1544.87952 1537.0
    0.000655 1521.63831 1540.96985 1527.0
    0.000621 1521.49487 1538.84058 1611.0
    0.000644 1521.35156 1539.91284 1554.0
    0.000648 1521.20837 1543.75427 1543.0
    0.000623 1521.06531 1550.83826 1606.0
    0.000636 1520.92224 1561.69922 1572.0
    0.000640 1520.77930 1575.91821 1563.0
    0.000606 1520.63647 1593.36536 1651.0
    0.000600 1520.49377 1614.20825 1667.0
    0.000624 1520.35107 1634.78906 1603.0
    0.000621 1520.20862 1653.40808 1610.0
    0.000605 1520.06616 1668.08215 1653.0
    0.000580 1519.92383 1676.06165 1725.0
    0.000605 1519.78149 1677.09802 1653.0
    0.000617 1519.63940 1673.68201 1622.0
    0.000582 1519.49731 1668.02808 1718.0
    0.000606 1519.35547 1663.09033 1649.0
    0.000608 1519.21362 1660.61060 1646.0
    0.000627 1519.07178 1657.61218 1596.0
    0.000593 1518.93018 1656.34900 1685.0
    0.000605 1518.78857 1652.74146 1654.0
    0.000598 1518.64709 1644.98926 1672.0
    0.000601 1518.50574 1633.14392 1664.0
    0.000608 1518.36450 1618.72241 1644.0
    0.000634 1518.22339 1603.57813 1578.0
    0.000604 1518.08228 1589.54004 1656.0
    0.000629 1517.94128 1577.59973 1590.0
    0.000644 1517.80042 1567.32092 1553.0
    0.000650 1517.65967 1560.03064 1538.0
    0.000633 1517.51904 1554.43298 1579.0
    0.000646 1517.37842 1549.35242 1548.0
    0.000645 1517.23792 1546.54504 1551.0
    0.000659 1517.09741 1545.52417 1518.0
    0.000654 1516.95728 1545.98315 1529.0
    0.000656 1516.81714 1548.20203 1524.0
    0.000618 1516.67700 1551.98083 1617.0
    0.000643 1516.53699 1556.90344 1555.0
    0.000629 1516.39709 1562.62122 1589.0
    0.000626 1516.25720 1568.11646 1598.0
    0.000631 1516.11755 1572.83081 1586.0
    0.000625 1515.97803 1577.46228 1600.0
    0.000642 1515.83850 1582.01807 1557.0
    0.000653 1515.69897 1587.19031 1532.0
    0.000616 1515.55969 1594.64502 1624.0
    0.000628 1515.42053 1605.93140 1592.0
    0.000606 1515.28137 1622.07629 1649.0
    0.000561 1515.14246 1643.47803 1781.0
    0.000605 1515.00342 1669.44397 1653.0
    0.000594 1514.86462 1698.36475 1683.0
    0.000574 1514.72595 1727.83484 1743.0
    0.000564 1514.58728 1755.13489 1774.0
    0.000571 1514.44873 1777.50891 1750.0
    0.000573 1514.31030 1792.38940 1746.0
    0.000564 1514.17200 1797.70251 1772.0
    0.000549 1514.03369 1793.12231 1823.0
    0.000541 1513.89551 1781.02856 1847.0
    0.000574 1513.75757 1764.71326 1742.0
    0.000560 1513.61963 1748.12781 1787.0
    0.000588 1513.48181 1732.57483 1700.0
    0.000585 1513.34399 1718.00415 1709.0
    0.000596 1513.20630 1706.93823 1679.0
    0.000574 1513.06873 1697.24402 1742.0
    0.000575 1512.93127 1687.24915 1738.0
    0.000601 1512.79395 1676.19165 1663.0
    0.000605 1512.65674 1664.04187 1654.0
    0.000598 1512.51953 1651.50354 1671.0
    0.000619 1512.38245 1638.97083 1616.0
    0.000620 1512.24536 1625.86597 1612.0
    0.000650 1512.10864 1611.98157 1538.0
    0.000645 1511.97180 1597.64282 1551.0
    0.000637 1511.83521 1584.23792 1570.0
    0.000655 1511.69849 1573.12622 1526.0
    0.000649 1511.56213 1565.10437 1540.0
    0.000647 1511.42566 1560.52405 1545.0
    0.000649 1511.28943 1559.09424 1540.0
    0.000639 1511.15320 1560.05847 1565.0
    0.000642 1511.01709 1562.32898 1557.0
    0.000672 1510.88110 1564.82397 1489.0
    0.000650 1510.74524 1566.92737 1538.0
    0.000624 1510.60938 1568.61536 1603.0
    0.000665 1510.47375 1569.95398 1503.0
    0.000623 1510.33813 1571.04492 1606.0
    0.000636 1510.20264 1571.91577 1573.0
    0.000661 1510.06714 1572.72180 1513.0
    0.000622 1509.93188 1573.82617 1607.0
    0.000648 1509.79663 1575.75073 1544.0
    0.000646 1509.66150 1578.91626 1549.0
    0.000650 1509.52649 1583.70203 1539.0
    0.000630 1509.39160 1589.83313 1587.0
    0.000641 1509.25671 1596.60254 1559.0
    0.000626 1509.12195 1602.88721 1597.0
    0.000620 1508.98743 1607.59863 1614.0
    0.000616 1508.85291 1610.56104 1623.0
    0.000626 1508.71851 1611.99585 1598.0
    0.000612 1508.58411 1613.05774 1635.0
    0.000604 1508.44983 1615.15063 1657.0
    0.000622 1508.31567 1617.79553 1607.0
    0.000616 1508.18164 1621.24927 1624.0
    0.000625 1508.04773 1623.68396 1601.0
    0.000631 1507.91394 1627.13220 1584.0
    0.000633 1507.78015 1629.18506 1581.0
    0.000620 1507.64648 1628.85046 1612.0
    0.000606 1507.51282 1625.26807 1649.0
    0.000605 1507.37952 1618.72815 1654.0
    0.000637 1507.24609 1610.46997 1570.0
    0.000602 1507.11279 1601.12903 1661.0
    0.000617 1506.97961 1591.92297 1622.0
    0.000625 1506.84656 1582.85583 1599.0
    0.000647 1506.71362 1575.68994 1546.0
    0.000638 1506.58069 1569.72424 1568.0
    0.000648 1506.44788 1564.53540 1543.0
    0.000614 1506.31531 1559.51501 1628.0
    0.000640 1506.18262 1554.19482 1563.0
    0.000636 1506.05017 1548.47705 1572.0
    0.000626 1505.91785 1542.51147 1598.0
    0.000652 1505.78552 1536.53271 1533.0
    0.000649 1505.65332 1530.81641 1540.0
    0.000654 1505.52124 1525.62354 1528.0
    0.000645 1505.38916 1521.14917 1551.0
    0.000649 1505.25732 1517.53406 1541.0
    0.000650 1505.12561 1514.79358 1538.0
    0.000657 1504.99377 1512.72485 1521.0
    0.000656 1504.86218 1511.53564 1525.0
    0.000653 1504.73071 1510.96265 1531.0
    0.000680 1504.59924 1511.67029 1470.0
    0.000684 1504.46790 1512.17932 1463.0
    0.000654 1504.33679 1513.35168 1528.0
    0.000675 1504.20569 1515.01257 1482.0
    0.000655 1504.07458 1517.91638 1527.0
    0.000636 1503.94373 1522.20178 1572.0
    0.000631 1503.81287 1528.22839 1585.0
    0.000673 1503.68213 1536.56421 1485.0
    0.000634 1503.55151 1547.46082 1578.0
    0.000623 1503.42102 1561.36414 1604.0
    0.000647 1503.29053 1577.23682 1545.0
    0.000633 1503.16016 1594.63843 1581.0
    0.000607 1503.02991 1612.17859 1647.0
    0.000604 1502.89978 1628.26563 1655.0
    0.000604 1502.76978 1640.62195 1657.0
    0.000580 1502.63977 1648.20740 1724.0
    0.000615 1502.50989 1649.87866 1625.0
    0.000622 1502.38025 1646.42847 1608.0
    0.000647 1502.25049 1638.98499 1545.0
    0.000609 1502.12097 1630.03650 1642.0
    0.000603 1501.99158 1621.35217 1658.0
    0.000610 1501.86218 1613.90015 1639.0
    0.000637 1501.73291 1607.84937 1569.0
    0.000637 1501.60376 1602.41504 1569.0
    0.000600 1501.47461 1597.70789 1667.0
    0.000600 1501.34570 1592.62878 1668.0
    0.000612 1501.21680 1587.70410 1634.0
    0.000638 1501.08801 1583.17126 1568.0
    0.000648 1500.95935 1580.31958 1543.0
    0.000649 1500.83081 1580.19617 1541.0
    0.000639 1500.70227 1583.87415 1566.0
    0.000621 1500.57385 1590.23438 1611.0
    0.000634 1500.44568 1598.67456 1578.0
    0.000637 1500.31738 1607.67065 1571.0
    0.000609 1500.18933 1614.47498 1643.0
    0.000618 1500.06128 1616.58521 1618.0
    0.000600 1499.93335 1612.81494 1667.0
    0.000610 1499.80566 1604.65320 1639.0
    0.000642 1499.67798 1594.62463 1557.0
    0.000634 1499.55029 1585.25879 1577.0
    0.000630 1499.42285 1578.45911 1587.0
    0.000651 1499.29541 1574.33337 1535.0
    0.000644 1499.16809 1573.04016 1553.0
    0.000619 1499.04089 1572.75574 1615.0
    0.000668 1498.91370 1571.99963 1497.0
    0.000636 1498.78674 1569.24219 1573.0
    0.000618 1498.65979 1564.08325 1619.0
    0.000629 1498.53284 1557.02515 1590.0
    0.000639 1498.40625 1549.86389 1564.0
    0.000653 1498.27954 1542.01709 1531.0
    0.000646 1498.15308 1535.16040 1548.0
    0.000646 1498.02661 1530.00220 1549.0
    0.000669 1497.90027 1527.18469 1494.0
    0.000644 1497.77405 1526.72888 1554.0
    0.000658 1497.64795 1528.94421 1519.0
    0.000679 1497.52185 1533.88635 1472.0
    0.000664 1497.39587 1541.48511 1507.0
    0.000667 1497.27002 1551.52502 1500.0
    0.000631 1497.14429 1563.81543 1585.0
    0.000641 1497.01855 1577.29724 1559.0
    0.000650 1496.89307 1591.05786 1538.0
    0.000647 1496.76758 1603.07959 1545.0
    0.000616 1496.64221 1612.89001 1623.0
    0.000585 1496.51697 1618.90479 1708.0
    0.000614 1496.39185 1620.96619 1629.0
    0.000616 1496.26672 1619.49341 1624.0
    0.000631 1496.14172 1615.22070 1586.0
    0.000662 1496.01697 1609.13232 1510.0
    0.000603 1495.89209 1602.32251 1658.0
    0.000622 1495.76746 1595.96643 1609.0
    0.000639 1495.64282 1590.07031 1565.0
    0.000610 1495.51843 1585.07825 1639.0
    0.000647 1495.39392 1579.81531 1545.0
    0.000636 1495.26965 1574.19702 1572.0
    0.000631 1495.14551 1568.14282 1585.0
    0.000661 1495.02136 1561.73425 1514.0
    0.000657 1494.89734 1555.26086 1521.0
    0.000671 1494.77356 1549.24622 1490.0
    0.000641 1494.64966 1544.42639 1559.0
    0.000636 1494.52600 1541.47278 1573.0
    0.000641 1494.40234 1540.95569 1559.0
    0.000662 1494.27881 1543.33057 1511.0
    0.000669 1494.15540 1548.56885 1494.0
    0.000630 1494.03210 1556.86963 1587.0
    0.000674 1493.90894 1568.13477 1483.0
    0.000622 1493.78577 1582.02722 1607.0
    0.000627 1493.66272 1598.18164 1594.0
    0.000625 1493.53979 1615.37903 1599.0
    0.000622 1493.41699 1633.15088 1609.0
    0.000603 1493.29431 1650.86890 1658.0
    0.000596 1493.17163 1668.27014 1678.0
    0.000584 1493.04907 1683.82446 1712.0
    0.000584 1492.92664 1695.99792 1713.0
    0.000596 1492.80432 1702.69214 1678.0
    0.000599 1492.68201 1702.74500 1670.0
    0.000588 1492.55994 1696.45105 1701.0
    0.000590 1492.43787 1685.98047 1695.0
    0.000607 1492.31592 1672.94836 1647.0
    0.000586 1492.19409 1659.68018 1706.0
    0.000600 1492.07239 1647.61218 1667.0
    0.000628 1491.95068 1637.13464 1593.0
    0.000629 1491.82910 1628.10364 1590.0
    0.000626 1491.70764 1619.56519 1598.0
    0.000613 1491.58630 1610.48987 1631.0
    0.000637 1491.46497 1600.26465 1569.0
    0.000637 1491.34387 1589.29480 1569.0
    0.000636 1491.22278 1578.27917 1573.0
    0.000661 1491.10181 1567.99963 1514.0
    0.000652 1490.98096 1559.88269 1533.0
    0.000614 1490.86011 1554.16687 1628.0
    0.000669 1490.73950 1550.91370 1495.0
    0.000631 1490.61890 1550.13379 1586.0
    0.000647 1490.49841 1551.73267 1546.0
    0.000662 1490.37805 1554.86914 1511.0
    0.000649 1490.25769 1559.36243 1540.0
    0.000641 1490.13757 1564.01184 1561.0
    0.000613 1490.01746 1568.42480 1630.0
    0.000620 1489.89734 1571.60645 1612.0
    0.000633 1489.77759 1574.59497 1579.0
    0.000656 1489.65771 1576.92310 1525.0
    0.000650 1489.53809 1578.65295 1539.0
    0.000628 1489.41846 1579.90466 1592.0
    0.000640 1489.29883 1580.90100 1562.0
    0.000637 1489.17944 1581.78467 1570.0
    0.000610 1489.06018 1583.33606 1639.0
    0.000625 1488.94092 1585.94800 1600.0
    0.000643 1488.82190 1590.30469 1556.0
    0.000614 1488.70276 1596.89795 1628.0
    0.000621 1488.58386 1605.52893 1610.0
    0.000648 1488.46509 1616.19971 1543.0
    0.000625 1488.34631 1627.47009 1600.0
    0.000634 1488.22766 1638.24231 1578.0
    0.000646 1488.10913 1647.06055 1549.0
    0.000602 1487.99072 1652.38440 1662.0
    0.000605 1487.87231 1653.84900 1653.0
    0.000611 1487.75415 1650.76465 1637.0
    0.000600 1487.63599 1643.79321 1667.0
    0.000604 1487.51794 1634.41089 1656.0
    0.000631 1487.40002 1624.62122 1585.0
    0.000618 1487.28210 1615.41064 1617.0
    0.000620 1487.16431 1608.85510 1612.0
    0.000629 1487.04675 1604.68616 1590.0
    0.000637 1486.92920 1602.25818 1570.0
    0.000610 1486.81165 1601.55432 1639.0
    0.000593 1486.69434 1602.17688 1686.0
    0.000632 1486.57703 1603.18958 1583.0
    0.000619 1486.45984 1605.46667 1616.0
    0.000624 1486.34277 1608.23621 1603.0
    0.000641 1486.22583 1610.68433 1559.0
    0.000661 1486.10889 1609.37793 1513.0
    0.000615 1485.99219 1599.27686 1625.0
    0.000664 1485.87549 1582.96228 1507.0
    0.000675 1485.75891 1566.88696 1481.0
    0.000638 1485.64246 1554.52869 1567.0
    0.000678 1485.52600 1546.61157 1476.0
    0.000646 1485.40967 1542.40833 1549.0
    0.000648 1485.29358 1541.56067 1544.0
    0.000656 1485.17737 1542.77808 1525.0
    0.000637 1485.06140 1544.86621 1570.0
    0.000673 1484.94556 1544.83777 1486.0
    0.000643 1484.82971 1540.59375 1555.0
    0.000660 1484.71399 1534.18738 1515.0
    0.000641 1484.59839 1528.40283 1560.0
    0.000633 1484.48291 1525.13428 1579.0
    0.000627 1484.36743 1524.40442 1594.0
    0.000659 1484.25220 1526.14185 1518.0
    0.000619 1484.13696 1530.41577 1616.0
    0.000674 1484.02185 1536.58716 1483.0
    0.000630 1483.90686 1544.70496 1588.0
    0.000630 1483.79187 1554.48962 1587.0
    0.000629 1483.67700 1565.49707 1591.0
    0.000612 1483.56238 1576.98767 1634.0
    0.000645 1483.44763 1588.89270 1550.0
    0.000632 1483.33313 1600.38831 1583.0
    0.000611 1483.21875 1611.14453 1636.0
    0.000617 1483.10437 1621.39270 1621.0
    0.000614 1482.99011 1631.27124 1629.0
    0.000615 1482.87598 1641.19470 1626.0
    0.000597 1482.76196 1651.32117 1675.0
    0.000598 1482.64795 1661.11890 1672.0
    0.000604 1482.53406 1668.35962 1655.0
    0.000602 1482.42041 1673.14026 1660.0
    0.000611 1482.30664 1673.52637 1637.0
    0.000579 1482.19312 1669.59644 1727.0
    0.000621 1482.07971 1662.62769 1611.0
    0.000601 1481.96631 1654.31299 1664.0
    0.000616 1481.85303 1645.69531 1623.0
    0.000620 1481.73987 1637.61804 1613.0
    0.000629 1481.62683 1630.37842 1591.0
    0.000624 1481.51379 1623.94153 1603.0
    0.000627 1481.40088 1617.78296 1594.0
    0.000619 1481.28821 1611.10461 1615.0
    0.000656 1481.17542 1603.29443 1525.0
    0.000623 1481.06287 1594.27881 1605.0
    0.000638 1480.95044 1584.55347 1568.0
    0.000649 1480.83801 1574.78162 1541.0
    0.000627 1480.72571 1565.47168 1594.0
    0.000630 1480.61353 1556.99500 1587.0
    0.000632 1480.50134 1549.48218 1582.0
    0.000621 1480.38940 1542.85889 1611.0
    0.000667 1480.27759 1538.00391 1499.0
    0.000629 1480.16577 1534.24915 1590.0
    0.000660 1480.05396 1531.74817 1516.0
    0.000654 1479.94238 1530.43665 1528.0
    0.000657 1479.83093 1530.70349 1522.0
    0.000656 1479.71948 1531.56482 1525.0
    0.000655 1479.60815 1533.34753 1526.0
    0.000649 1479.49695 1535.88342 1540.0
    0.000654 1479.38574 1538.83057 1528.0
    0.000645 1479.27478 1541.67468 1550.0
    0.000643 1479.16382 1544.38159 1555.0
    0.000641 1479.05298 1546.29688 1559.0
    0.000657 1478.94226 1547.47827 1523.0
    0.000642 1478.83167 1548.21387 1558.0
    0.000632 1478.72107 1549.18542 1583.0
    0.000662 1478.61072 1550.35510 1511.0
    0.000653 1478.50037 1552.16650 1531.0
    0.000646 1478.39014 1554.46851 1547.0
    0.000646 1478.27991 1557.24695 1549.0
    0.000663 1478.16992 1559.61328 1508.0
    0.000648 1478.05994 1561.60291 1543.0
    0.000656 1477.95007 1562.62732 1525.0
    0.000630 1477.84033 1562.24438 1588.0
    0.000611 1477.73071 1560.93347 1637.0
    0.000630 1477.62109 1559.24866 1587.0
    0.000624 1477.51160 1557.95264 1602.0
    0.000652 1477.40222 1557.52319 1534.0
    0.000667 1477.29297 1558.39038 1500.0
    0.000655 1477.18384 1560.99792 1527.0
    0.000683 1477.07471 1565.07849 1465.0
    0.000646 1476.96582 1570.65295 1548.0
    0.000658 1476.85693 1576.88501 1519.0
    0.000638 1476.74817 1583.52271 1567.0
    0.000629 1476.63940 1587.98743 1590.0
    0.000615 1476.53088 1590.58020 1625.0
    0.000615 1476.42236 1590.29504 1626.0
    0.000644 1476.31396 1587.42908 1553.0
    0.000627 1476.20569 1582.93384 1595.0
    0.000632 1476.09753 1578.39392 1582.0
    0.000637 1475.98938 1574.96802 1570.0
    0.000635 1475.88135 1573.56641 1576.0
    0.000624 1475.77344 1574.51685 1602.0
    0.000641 1475.66565 1578.22021 1559.0
    0.000633 1475.55798 1583.41284 1580.0
    0.000610 1475.45032 1589.77600 1639.0
    0.000609 1475.34290 1596.19006 1641.0
    0.000628 1475.23547 1602.13782 1593.0
    0.000635 1475.12805 1608.06287 1575.0
    0.000617 1475.02087 1611.12646 1621.0
    0.000613 1474.91370 1611.94177 1631.0
    0.000627 1474.80676 1610.50635 1596.0
    0.000628 1474.69983 1607.34326 1592.0
    0.000652 1474.59302 1603.49048 1534.0
    0.000644 1474.48621 1599.99719 1553.0
    0.000627 1474.37964 1597.63989 1594.0
    0.000612 1474.27307 1596.71423 1633.0
    0.000626 1474.16663 1597.08228 1597.0
    0.000639 1474.06030 1599.69031 1566.0
    0.000641 1473.95410 1602.82861 1560.0
    0.000618 1473.84790 1606.56335 1619.0
    0.000639 1473.74182 1610.36060 1566.0
    0.000635 1473.63586 1613.85608 1575.0
    0.000644 1473.53003 1617.05933 1552.0
    0.000622 1473.42432 1620.47412 1609.0
    0.000646 1473.31860 1623.50977 1548.0
    0.000628 1473.21313 1626.21606 1593.0
    0.000616 1473.10754 1627.80176 1623.0
    0.000639 1473.00220 1631.24451 1566.0
    0.000615 1472.89697 1631.00317 1627.0
    0.000620 1472.79175 1629.65100 1612.0
    0.000607 1472.68665 1627.58020 1647.0
    0.000636 1472.58179 1624.76050 1573.0
    0.000599 1472.47681 1621.17407 1670.0
    0.000600 1472.37207 1616.94128 1667.0
    0.000608 1472.26733 1611.76147 1644.0
    0.000641 1472.16284 1605.94385 1560.0
    0.000641 1472.05835 1600.85437 1561.0
    0.000628 1471.95398 1594.84363 1592.0
    0.000600 1471.84961 1589.27026 1668.0
    0.000625 1471.74536 1584.74658 1601.0
    0.000631 1471.64136 1581.60596 1585.0
    0.000617 1471.53735 1581.15918 1621.0
    0.000650 1471.43347 1583.53955 1538.0
    0.000607 1471.32959 1589.19226 1647.0
    0.000629 1471.22595 1598.46216 1590.0
    0.000612 1471.12231 1611.61206 1634.0
    0.000623 1471.01880 1628.67358 1604.0
    0.000592 1470.91541 1650.03516 1688.0
    0.000576 1470.81201 1673.73657 1736.0
    0.000584 1470.70886 1699.07556 1712.0
    0.000564 1470.60559 1724.01807 1772.0
    0.000562 1470.50269 1746.87830 1779.0
    0.000541 1470.39978 1765.42090 1848.0
    0.000552 1470.29688 1779.22900 1813.0
    0.000563 1470.19421 1789.18372 1777.0
    0.000561 1470.09155 1800.20154 1783.0
    0.000560 1469.98901 1811.93713 1786.0
    0.000553 1469.88660 1827.30750 1807.0
    0.000559 1469.78430 1846.55200 1788.0
    0.000523 1469.68201 1868.10925 1913.0
    0.000537 1469.57983 1888.68542 1863.0
    0.000524 1469.47778 1903.43677 1909.0
    0.000519 1469.37585 1907.73376 1928.0
    0.000518 1469.27393 1898.58862 1932.0
    0.000538 1469.17224 1877.21484 1860.0
    0.000544 1469.07056 1848.15051 1839.0
    0.000553 1468.96899 1815.95325 1807.0
    0.000556 1468.86755 1785.47314 1800.0
    0.000578 1468.76611 1759.73254 1731.0
    0.000582 1468.66492 1740.25928 1718.0
    0.000559 1468.56372 1727.16479 1789.0
    0.000587 1468.46265 1719.68494 1705.0
    0.000577 1468.36157 1715.68604 1733.0
    0.000565 1468.26074 1714.34827 1769.0
    0.000565 1468.15991 1715.27344 1770.0
    0.000569 1468.05933 1719.45654 1757.0
    0.000573 1467.95874 1728.01672 1745.0
    0.000572 1467.85828 1741.72083 1749.0
    0.000571 1467.75781 1760.00659 1752.0
    0.000543 1467.65747 1781.02832 1841.0
    0.000569 1467.55737 1801.63074 1758.0
    0.000561 1467.45728 1817.99561 1783.0
    0.000553 1467.35730 1827.06750 1808.0
    0.000552 1467.25732 1829.37866 1811.0
    0.000542 1467.15759 1827.40625 1845.0
    0.000541 1467.05774 1824.81506 1849.0
    0.000550 1466.95825 1824.26013 1819.0
    0.000584 1466.85864 1826.72900 1712.0
    0.000552 1466.75928 1831.09851 1811.0
    0.000549 1466.65991 1835.58423 1820.0
    0.000540 1466.56079 1836.70190 1852.0
    0.000520 1466.46155 1831.50830 1923.0
    0.000551 1466.36255 1818.46460 1814.0
    0.000541 1466.26367 1798.04285 1847.0
    0.000571 1466.16479 1772.53918 1752.0
    0.000586 1466.06604 1745.04407 1707.0
    0.000549 1465.96741 1718.28577 1821.0
    0.000598 1465.86890 1692.78662 1672.0
    0.000584 1465.77051 1671.63049 1711.0
    0.000573 1465.67212 1653.36255 1744.0
    0.000600 1465.57385 1637.87598 1668.0
    0.000620 1465.47571 1622.64636 1614.0
    0.000593 1465.37769 1607.95093 1685.0
    0.000634 1465.27979 1593.84741 1578.0
    0.000637 1465.18188 1580.85339 1571.0
    0.000645 1465.08411 1569.03064 1551.0
    0.000614 1464.98645 1558.85754 1629.0
    0.000635 1464.88892 1550.51379 1575.0
    0.000676 1464.79138 1543.43640 1479.0
    0.000662 1464.69409 1538.71179 1510.0
    0.000663 1464.59680 1534.26733 1509.0
    0.000647 1464.49963 1532.92932 1545.0
    0.000651 1464.40247 1532.31128 1535.0
    0.000674 1464.30554 1532.51550 1484.0
    0.000637 1464.20862 1533.19983 1571.0
    0.000642 1464.11194 1533.67163 1557.0
    0.000621 1464.01514 1533.47754 1610.0
    0.000649 1463.91858 1532.26855 1542.0
    0.000649 1463.82214 1529.40442 1540.0
    0.000672 1463.72571 1526.39648 1488.0
    0.000666 1463.62939 1522.99243 1502.0
    0.000661 1463.53320 1519.49756 1513.0
    0.000660 1463.43713 1516.42969 1516.0
    0.000693 1463.34119 1513.73853 1443.0
    0.000668 1463.24524 1511.53772 1497.0
    0.000674 1463.14941 1510.24854 1483.0
    0.000653 1463.05371 1508.52148 1531.0
    0.000707 1462.95813 1505.77869 1414.0
    0.000674 1462.86255 1504.07849 1483.0
    0.000656 1462.76721 1502.33508 1524.0
    0.000683 1462.67188 1500.78125 1465.0
    0.000651 1462.57654 1499.71021 1535.0
    0.000635 1462.48145 1499.44165 1574.0
    0.000637 1462.38647 1500.68994 1571.0
    0.000643 1462.29150 1503.05139 1555.0
    0.000676 1462.19666 1507.23914 1480.0
    0.000665 1462.10193 1513.85376 1503.0
    0.000678 1462.00732 1522.60547 1475.0
    0.000658 1461.91284 1533.57300 1519.0
    0.000639 1461.81836 1547.50647 1566.0
    0.000643 1461.72400 1563.45825 1556.0
    0.000622 1461.62976 1580.91907 1609.0
    0.000611 1461.53564 1598.88977 1636.0
    0.000639 1461.44153 1616.18359 1566.0
    0.000634 1461.34766 1631.03149 1577.0
    0.000611 1461.25378 1641.28198 1638.0
    0.000605 1461.15991 1646.03589 1653.0
    0.000632 1461.06628 1645.30432 1582.0
    0.000622 1460.97278 1640.23035 1608.0
    0.000613 1460.87927 1632.78650 1630.0
    0.000604 1460.78589 1624.30969 1655.0
    0.000595 1460.69263 1616.21594 1682.0
    0.000621 1460.59949 1609.37720 1610.0
    0.000624 1460.50635 1604.05505 1602.0
    0.000635 1460.41333 1600.08423 1576.0
    0.000622 1460.32043 1596.68677 1608.0
    0.000569 1460.22778 1593.00757 1758.0
    0.000625 1460.13501 1588.54260 1601.0
    0.000613 1460.04248 1583.30212 1631.0
    0.000623 1459.94995 1577.78699 1606.0
    0.000630 1459.85754 1572.50452 1587.0
    0.000635 1459.76526 1568.64185 1576.0
    0.000646 1459.67310 1566.25464 1549.0
    0.000623 1459.58093 1566.04126 1605.0
    0.000648 1459.48901 1567.83264 1543.0
    0.000637 1459.39709 1571.35864 1570.0
    0.000634 1459.30530 1576.22144 1577.0
    0.000627 1459.21350 1581.81677 1594.0
    0.000627 1459.12195 1587.29248 1595.0
    0.000602 1459.03040 1592.23682 1660.0
    0.000627 1458.93896 1596.62085 1596.0
    0.000651 1458.84766 1600.59106 1536.0
    0.000596 1458.75647 1604.08264 1677.0
    0.000613 1458.66528 1607.79980 1632.0
    0.000649 1458.57434 1611.88904 1542.0
    0.000609 1458.48340 1616.38916 1641.0
    0.000620 1458.39258 1621.08142 1612.0
    0.000601 1458.30176 1625.54504 1663.0
    0.000609 1458.21118 1629.69226 1643.0
    0.000590 1458.12061 1632.80994 1695.0
    0.000618 1458.03015 1635.51721 1617.0
    0.000601 1457.93982 1639.28259 1664.0
    0.000600 1457.84961 1643.14941 1667.0
    0.000612 1457.75940 1648.78625 1634.0
    0.000611 1457.66931 1655.55420 1638.0
    0.000610 1457.57947 1663.46716 1639.0
    0.000618 1457.48962 1672.28003 1618.0
    0.000628 1457.39978 1681.34521 1592.0
    0.000590 1457.31018 1689.66406 1695.0
    0.000592 1457.22058 1696.39929 1688.0
    0.000611 1457.13110 1700.55115 1637.0
    0.000613 1457.04175 1701.76758 1632.0
    0.000597 1456.95251 1702.08521 1674.0
    0.000570 1456.86328 1700.20874 1753.0
    0.000592 1456.77417 1696.45129 1688.0
    0.000572 1456.68518 1691.39502 1749.0
    0.000586 1456.59631 1685.12378 1706.0
    0.000596 1456.50757 1678.56897 1677.0
    0.000589 1456.41895 1672.27893 1697.0
    0.000590 1456.33032 1666.74512 1694.0
    0.000609 1456.24182 1662.04944 1643.0
    0.000605 1456.15344 1657.63074 1654.0
    0.000607 1456.06506 1654.13989 1647.0
    0.000592 1455.97693 1650.74719 1688.0
    0.000598 1455.88879 1646.88330 1671.0
    0.000617 1455.80078 1641.87732 1621.0
    0.000598 1455.71289 1635.67725 1671.0
    0.000618 1455.62512 1628.40601 1619.0
    0.000610 1455.53735 1621.08130 1639.0
    0.000620 1455.44983 1614.40930 1612.0
    0.000640 1455.36230 1609.34229 1562.0
    0.000602 1455.27478 1606.46375 1662.0
    0.000617 1455.18750 1606.06116 1622.0
    0.000608 1455.10034 1608.00220 1644.0
    0.000614 1455.01318 1612.30969 1629.0
    0.000634 1454.92615 1618.56738 1577.0
    0.000624 1454.83923 1625.75366 1603.0
    0.000625 1454.75232 1634.36255 1601.0
    0.000608 1454.66565 1643.23242 1646.0
    0.000582 1454.57898 1652.25208 1717.0
    0.000602 1454.49243 1660.45544 1660.0
    0.000601 1454.40601 1668.02100 1663.0
    0.000610 1454.31970 1674.78577 1640.0
    0.000574 1454.23340 1680.04346 1742.0
    0.000606 1454.14722 1684.01392 1649.0
    0.000591 1454.06128 1685.74915 1693.0
    0.000629 1453.97522 1684.51477 1591.0
    0.000611 1453.88940 1680.78015 1637.0
    0.000584 1453.80359 1674.57349 1712.0
    0.000588 1453.71802 1666.54114 1702.0
    0.000615 1453.63245 1657.62646 1626.0
    0.000612 1453.54700 1648.32349 1634.0
    0.000640 1453.46155 1639.43884 1563.0
    0.000609 1453.37634 1631.41345 1642.0
    0.000638 1453.29114 1624.39038 1568.0
    0.000644 1453.20605 1618.22021 1554.0
    0.000625 1453.12097 1612.52734 1599.0
    0.000634 1453.03613 1606.81763 1577.0
    0.000635 1452.95142 1600.63855 1574.0
    0.000625 1452.86670 1593.69385 1601.0
    0.000639 1452.78210 1585.89258 1566.0
    0.000642 1452.69763 1578.00720 1558.0
    0.000633 1452.61328 1569.12012 1579.0
    0.000673 1452.52893 1560.26379 1485.0
    0.000649 1452.44470 1551.89929 1541.0
    0.000642 1452.36060 1544.43481 1558.0
    0.000629 1452.27661 1538.17383 1590.0
    0.000669 1452.19263 1533.26855 1495.0
    0.000657 1452.10889 1529.74341 1522.0
    0.000637 1452.02515 1527.34155 1571.0
    0.000645 1451.94153 1524.96057 1551.0
    0.000641 1451.85803 1523.85486 1559.0
    0.000664 1451.77466 1523.10913 1505.0
    0.000657 1451.69128 1521.83557 1521.0
    0.000645 1451.60815 1520.13232 1551.0
    0.000656 1451.52502 1518.01648 1524.0
    0.000673 1451.44189 1515.61914 1486.0
    0.000634 1451.35901 1513.25769 1577.0
    0.000661 1451.27612 1510.99133 1512.0
    0.000664 1451.19336 1509.23999 1505.0
    0.000683 1451.11084 1508.30835 1465.0
    0.000671 1451.02820 1507.90564 1490.0
    0.000679 1450.94580 1510.25488 1472.0
    0.000665 1450.86340 1515.86206 1503.0
    0.000641 1450.78113 1526.79578 1561.0
    0.000651 1450.69910 1544.55859 1535.0
    0.000613 1450.61707 1569.12305 1632.0
    0.000628 1450.53503 1593.44202 1593.0
    0.000624 1450.45325 1601.43506 1602.0
    0.000641 1450.37146 1590.03064 1561.0
    0.000657 1450.28979 1574.88513 1523.0
    0.000647 1450.20813 1565.02197 1546.0
    0.000644 1450.12671 1561.15222 1554.0
    0.000675 1450.04541 1561.23901 1482.0
    0.000637 1449.96411 1563.20081 1571.0
    0.000603 1449.88293 1566.62683 1658.0
    0.000651 1449.80176 1570.80249 1536.0
    0.000637 1449.72083 1576.59290 1569.0
    0.000619 1449.64001 1581.94312 1615.0
    0.000604 1449.55920 1579.95569 1655.0
    0.000633 1449.47852 1567.39380 1579.0
    0.000676 1449.39795 1552.50525 1479.0
    0.000619 1449.31738 1540.68640 1615.0
    0.000668 1449.23706 1532.81580 1498.0
    0.000638 1449.15674 1527.96753 1567.0
    0.000640 1449.07654 1524.80090 1562.0
    0.000630 1448.99646 1522.46240 1587.0
    0.000659 1448.91638 1520.00610 1518.0
    0.000646 1448.83655 1517.57312 1547.0
    0.000648 1448.75671 1515.23901 1543.0
    0.000684 1448.67700 1513.28662 1463.0
    0.000644 1448.59729 1511.30969 1552.0
    0.000671 1448.51782 1510.65857 1490.0
    0.000688 1448.43835 1510.74023 1454.0
    0.000668 1448.35901 1511.43909 1497.0
    0.000654 1448.27991 1512.90173 1528.0
    0.000661 1448.20068 1514.33154 1512.0
    0.000652 1448.12170 1515.85608 1533.0
    0.000664 1448.04272 1517.36047 1507.0
    0.000649 1447.96387 1518.95251 1540.0
    0.000656 1447.88525 1520.46936 1524.0
    0.000658 1447.80652 1522.82825 1520.0
    0.000667 1447.72803 1525.78650 1500.0
    0.000663 1447.64954 1529.35669 1509.0
    0.000680 1447.57129 1533.45215 1471.0
    0.000651 1447.49292 1537.92029 1537.0
    0.000635 1447.41479 1542.68494 1574.0
    0.000672 1447.33679 1547.24707 1489.0
    0.000623 1447.25879 1551.40137 1605.0
    0.000646 1447.18091 1554.90479 1549.0
    0.000640 1447.10315 1557.60864 1562.0
    0.000622 1447.02551 1559.44531 1609.0
    0.000624 1446.94800 1560.92029 1603.0
    0.000635 1446.87048 1562.07751 1576.0
    0.000629 1446.79309 1564.10107 1591.0
    0.000623 1446.71582 1565.46265 1606.0
    0.000628 1446.63867 1566.46338 1593.0
    0.000654 1446.56152 1567.07825 1529.0
    0.000642 1446.48462 1567.29175 1557.0
    0.000630 1446.40771 1566.86255 1587.0
    0.000641 1446.33093 1565.58154 1559.0
    0.000638 1446.25427 1563.37842 1567.0
    0.000636 1446.17761 1560.36951 1573.0
    0.000649 1446.10120 1556.81030 1540.0
    0.000629 1446.02478 1552.99902 1589.0
    0.000609 1445.94849 1549.70605 1642.0
    0.000667 1445.87231 1546.35889 1499.0
    0.000631 1445.79614 1543.25842 1584.0
    0.000646 1445.72009 1540.88892 1548.0
    0.000637 1445.64429 1538.75317 1570.0
    0.000639 1445.56848 1537.22070 1566.0
    0.000671 1445.49268 1535.97339 1491.0
    0.000641 1445.41711 1535.71265 1559.0
    0.000654 1445.34155 1536.50659 1530.0
    0.000640 1445.26611 1537.54749 1563.0
    0.000668 1445.19080 1539.19592 1496.0
    0.000641 1445.11560 1541.33301 1560.0
    0.000629 1445.04053 1543.78467 1590.0
    0.000647 1444.96545 1546.04150 1546.0
    0.000648 1444.89050 1548.00012 1543.0
    0.000621 1444.81567 1548.90930 1610.0
    0.000646 1444.74097 1548.57031 1549.0
    0.000654 1444.66638 1547.20300 1530.0
    0.000636 1444.59180 1545.59668 1573.0
    0.000641 1444.51733 1544.19287 1559.0
    0.000661 1444.44299 1543.81970 1514.0
    0.000645 1444.36865 1544.68884 1551.0
    0.000675 1444.29456 1547.62451 1481.0
    0.000631 1444.22058 1553.22095 1586.0
    0.000619 1444.14661 1561.96741 1616.0
    0.000649 1444.07263 1574.11621 1541.0
    0.000629 1443.99890 1589.82263 1590.0
    0.000644 1443.92529 1608.69250 1554.0
    0.000627 1443.85168 1630.26648 1594.0
    0.000597 1443.77820 1654.18652 1676.0
    0.000607 1443.70483 1679.11719 1647.0
    0.000615 1443.63159 1703.35681 1627.0
    0.000565 1443.55835 1724.68921 1769.0
    0.000576 1443.48535 1740.61572 1737.0
    0.000577 1443.41235 1749.50708 1733.0
    0.000566 1443.33948 1750.81482 1766.0
    0.000577 1443.26672 1744.06909 1733.0
    0.000576 1443.19397 1732.47034 1735.0
    0.000572 1443.12134 1718.80566 1747.0
    0.000595 1443.04895 1705.69202 1682.0
    0.000583 1442.97644 1694.93665 1716.0
    0.000601 1442.90417 1687.81213 1665.0
    0.000603 1442.83203 1684.40955 1658.0
    0.000592 1442.75989 1684.10010 1688.0
    0.000599 1442.68787 1685.58875 1670.0
    0.000601 1442.61597 1687.09961 1665.0
    0.000604 1442.54419 1687.55774 1657.0
    0.000583 1442.47241 1685.96423 1715.0
    0.000579 1442.40088 1681.79211 1728.0
    0.000601 1442.32935 1675.85413 1665.0
    0.000596 1442.25781 1668.86609 1679.0
    0.000613 1442.18652 1661.44385 1631.0
    0.000600 1442.11536 1653.92993 1668.0
    0.000598 1442.04419 1646.56226 1673.0
    0.000599 1441.97314 1639.25513 1669.0
    0.000624 1441.90222 1632.23621 1602.0
    0.000604 1441.83142 1625.58459 1656.0
    0.000626 1441.76062 1619.41003 1598.0
    0.000598 1441.69006 1613.20996 1673.0
    0.000590 1441.61951 1607.25378 1694.0
    0.000636 1441.54907 1601.14746 1573.0
    0.000617 1441.47864 1594.99329 1622.0
    0.000628 1441.40845 1589.03943 1593.0
    0.000646 1441.33826 1583.49292 1547.0
    0.000657 1441.26819 1578.64197 1522.0
    0.000635 1441.19824 1574.17639 1574.0
    0.000645 1441.12842 1570.22583 1551.0
    0.000649 1441.05859 1566.94141 1542.0
    0.000630 1440.98901 1564.49292 1587.0
    0.000646 1440.91943 1563.09021 1549.0
    0.000631 1440.84998 1562.66492 1586.0
    0.000635 1440.78052 1564.19812 1575.0
    0.000640 1440.71130 1567.57312 1563.0
    0.000643 1440.64209 1573.43433 1556.0
    0.000625 1440.57300 1581.77490 1599.0
    0.000622 1440.50403 1592.48352 1607.0
    0.000645 1440.43518 1605.09106 1550.0
    0.000602 1440.36633 1618.39990 1660.0
    0.000646 1440.29773 1631.12354 1549.0
    0.000626 1440.22913 1640.54028 1597.0
    0.000599 1440.16064 1646.86499 1669.0
    0.000622 1440.09216 1648.96143 1608.0
    0.000615 1440.02393 1647.40308 1625.0
    0.000615 1439.95569 1643.40613 1627.0
    0.000591 1439.88757 1638.77820 1692.0
    0.000589 1439.81958 1634.95581 1698.0
    0.000605 1439.75171 1632.77686 1652.0
    0.000651 1439.68384 1632.42773 1537.0
    0.000631 1439.61621 1633.46082 1586.0
    0.000624 1439.54858 1634.88428 1603.0
    0.000600 1439.48096 1635.37170 1668.0
    0.000610 1439.41357 1632.88696 1640.0
    0.000609 1439.34631 1627.96106 1643.0
    0.000620 1439.27905 1619.56506 1612.0
    0.000575 1439.21191 1609.04968 1740.0
    0.000620 1439.14490 1597.15466 1614.0
    0.000632 1439.07788 1585.11719 1583.0
    0.000662 1439.01111 1573.92871 1510.0
    0.000652 1438.94434 1563.82361 1533.0
    0.000620 1438.87769 1556.02307 1614.0
    0.000647 1438.81116 1550.07288 1545.0
    0.000606 1438.74475 1545.78625 1649.0
    0.000617 1438.67834 1542.79382 1621.0
    0.000651 1438.61218 1541.31750 1537.0
    0.000637 1438.54602 1539.88770 1570.0
    0.000638 1438.47986 1538.81067 1567.0
    0.000646 1438.41394 1537.86389 1548.0
    0.000644 1438.34814 1536.72192 1554.0
    0.000679 1438.28235 1535.08325 1473.0
    0.000630 1438.21667 1532.66418 1588.0
    0.000672 1438.15112 1529.88025 1487.0
    0.000672 1438.08557 1525.83850 1489.0
    0.000637 1438.02026 1521.38831 1569.0
    0.000636 1437.95496 1517.32471 1572.0
    0.000695 1437.88977 1513.42041 1439.0
    0.000667 1437.82471 1510.58252 1500.0
    0.000667 1437.75977 1508.40918 1500.0
    0.000667 1437.69482 1507.20593 1499.0
    0.000643 1437.63000 1506.86914 1556.0
    0.000691 1437.56531 1507.17761 1448.0
    0.000670 1437.50073 1507.96436 1492.0
    0.000657 1437.43628 1508.64160 1521.0
    0.000648 1437.37183 1509.31042 1544.0
    0.000653 1437.30762 1509.29407 1531.0
    0.000654 1437.24341 1508.77856 1528.0
    0.000676 1437.17920 1507.54761 1479.0
    0.000647 1437.11523 1506.12524 1546.0
    0.000687 1437.05139 1504.42163 1455.0
    0.000651 1436.98755 1502.61194 1535.0
    0.000681 1436.92383 1500.95703 1468.0
    0.000656 1436.86023 1499.68970 1525.0
    0.000677 1436.79663 1498.99329 1478.0
    0.000676 1436.73328 1499.04895 1480.0
    0.000682 1436.66992 1499.77783 1467.0
    0.000683 1436.60669 1501.22681 1465.0
    0.000662 1436.54358 1503.91992 1510.0
    0.000644 1436.48059 1506.67944 1553.0
    0.000646 1436.41760 1510.01648 1548.0
    0.000643 1436.35474 1513.90308 1555.0
    0.000657 1436.29199 1518.38635 1522.0
    0.000646 1436.22937 1523.51367 1547.0
    0.000658 1436.16687 1529.40723 1520.0
    0.000658 1436.10437 1536.14319 1520.0
    0.000657 1436.04211 1543.67859 1522.0
    0.000672 1435.97986 1551.84143 1489.0
    0.000636 1435.91760 1560.24219 1572.0
    0.000621 1435.85559 1568.35242 1611.0
    0.000629 1435.79358 1575.03467 1589.0
    0.000655 1435.73181 1580.72351 1526.0
    0.000640 1435.67004 1584.50330 1563.0
    0.000657 1435.60828 1587.05139 1522.0
    0.000640 1435.54675 1588.22900 1563.0
    0.000654 1435.48523 1589.30701 1529.0
    0.000629 1435.42395 1591.09387 1590.0
    0.000616 1435.36267 1594.14111 1624.0
    0.000627 1435.30151 1598.66309 1594.0
    0.000622 1435.24036 1604.53918 1608.0
    0.000623 1435.17944 1611.41418 1604.0
    0.000633 1435.11853 1618.34900 1581.0
    0.000618 1435.05774 1624.40613 1617.0
    0.000620 1434.99707 1629.61694 1613.0
    0.000608 1434.93640 1633.41077 1644.0
    0.000602 1434.87598 1635.80701 1660.0
    0.000600 1434.81555 1636.67822 1668.0
    0.000605 1434.75525 1636.47998 1653.0
    0.000600 1434.69495 1635.36902 1668.0
    0.000621 1434.63489 1633.85925 1610.0
    0.000623 1434.57495 1631.99390 1606.0
    0.000597 1434.51501 1630.22583 1675.0
    0.000582 1434.45520 1628.81409 1719.0
    0.000598 1434.39551 1628.08875 1673.0
    0.000605 1434.33582 1628.06030 1652.0
    0.000589 1434.27637 1628.65552 1698.0
    0.000611 1434.21692 1630.07373 1637.0
    0.000591 1434.15759 1631.91345 1691.0
    0.000623 1434.09839 1633.86621 1606.0
    0.000628 1434.03918 1635.46558 1593.0
    0.000617 1433.98022 1636.16101 1622.0
    0.000599 1433.92126 1635.81042 1670.0
    0.000612 1433.86243 1633.59937 1633.0
    0.000617 1433.80371 1629.64856 1620.0
    0.000617 1433.74500 1624.14465 1620.0
    0.000622 1433.68652 1617.32178 1608.0
    0.000622 1433.62805 1609.98694 1608.0
    0.000616 1433.56970 1602.65112 1623.0
    0.000631 1433.51147 1595.98181 1585.0
    0.000608 1433.45325 1590.34790 1646.0
    0.000612 1433.39526 1585.97754 1635.0
    0.000623 1433.33728 1582.91345 1604.0
    0.000651 1433.27942 1581.02722 1537.0
    0.000649 1433.22168 1580.14185 1542.0
    0.000642 1433.16394 1579.69348 1557.0
    0.000638 1433.10645 1579.27405 1568.0
    0.000651 1433.04895 1578.58545 1537.0
    0.000648 1432.99158 1577.14148 1543.0
    0.000622 1432.93433 1574.97852 1609.0
    0.000622 1432.87708 1572.17554 1609.0
    0.000653 1432.81995 1569.13367 1531.0
    0.000654 1432.76306 1566.32336 1529.0
    0.000636 1432.70618 1564.13306 1573.0
    0.000646 1432.64929 1562.74475 1548.0
    0.000659 1432.59265 1562.08972 1518.0
    0.000656 1432.53601 1561.87146 1525.0
    0.000649 1432.47961 1561.68945 1541.0
    0.000643 1432.42322 1561.45947 1556.0
    0.000641 1432.36682 1560.45190 1559.0
    0.000649 1432.31067 1558.81409 1541.0
    0.000656 1432.25452 1556.69189 1525.0
    0.000635 1432.19849 1553.95142 1574.0
    0.000625 1432.14258 1550.95020 1601.0
    0.000662 1432.08679 1547.93286 1510.0
    0.000642 1432.03113 1545.10974 1558.0
    0.000630 1431.97546 1542.52490 1587.0
    0.000626 1431.91992 1540.20667 1598.0
    0.000644 1431.86450 1538.06519 1554.0
    0.000645 1431.80920 1535.68433 1551.0
    0.000631 1431.75403 1533.68787 1584.0
    0.000646 1431.69885 1531.49011 1547.0
    0.000665 1431.64380 1529.24512 1503.0
    0.000643 1431.58887 1527.01099 1555.0
    0.000713 1431.53406 1524.84595 1402.0
    0.000667 1431.47937 1522.59241 1499.0
    0.000664 1431.42468 1519.27722 1507.0
    0.000657 1431.37012 1516.53455 1522.0
    0.000668 1431.31567 1513.44434 1498.0
    0.000676 1431.26135 1510.05273 1479.0
    0.000651 1431.20703 1506.54871 1537.0
    0.000629 1431.15295 1503.14795 1590.0
    0.000642 1431.09888 1500.05176 1557.0
    0.000682 1431.04492 1497.42029 1467.0
    0.000694 1430.99097 1495.36084 1441.0
    0.000631 1430.93726 1493.91760 1585.0
    0.000656 1430.88354 1493.21399 1524.0
    0.000682 1430.83008 1492.89111 1466.0
    0.000663 1430.77661 1492.56030 1508.0
    0.000669 1430.72314 1492.76782 1495.0
    0.000658 1430.66992 1493.03015 1519.0
    0.000642 1430.61670 1493.30188 1558.0
    0.000654 1430.56360 1493.64355 1528.0
    0.000683 1430.51062 1494.19092 1465.0
    0.000654 1430.45776 1495.16870 1530.0
    0.000659 1430.40491 1496.73938 1518.0
    0.000688 1430.35229 1499.02246 1454.0
    0.000673 1430.29968 1502.04871 1486.0
    0.000683 1430.24719 1505.33801 1465.0
    0.000669 1430.19482 1509.65063 1494.0
    0.000651 1430.14246 1513.97351 1536.0
    0.000661 1430.09033 1518.01331 1514.0
    0.000678 1430.03821 1521.28821 1475.0
    0.000680 1429.98621 1523.35974 1471.0
    0.000630 1429.93420 1523.96240 1588.0
    0.000633 1429.88245 1522.86890 1579.0
    0.000678 1429.83069 1520.71448 1476.0
    0.000655 1429.77905 1517.65881 1526.0
    0.000662 1429.72754 1514.14160 1511.0
    0.000672 1429.67615 1510.58923 1489.0
    0.000687 1429.62488 1507.45313 1456.0
    0.000658 1429.57361 1504.75842 1520.0
    0.000649 1429.52246 1502.70068 1541.0
    0.000658 1429.47144 1501.24072 1520.0
    0.000668 1429.42053 1500.22461 1496.0
    0.000670 1429.36963 1499.43298 1492.0
    0.000694 1429.31885 1498.33191 1440.0
    0.000668 1429.26831 1497.43469 1496.0
    0.000652 1429.21765 1496.27490 1533.0
    0.000657 1429.16724 1494.89368 1521.0
    0.000667 1429.11694 1493.37341 1499.0
    0.000640 1429.06665 1491.86816 1562.0
    0.000673 1429.01648 1490.63281 1485.0
    0.000635 1428.96643 1489.86011 1574.0
    0.000661 1428.91650 1489.57532 1514.0
    0.000697 1428.86658 1489.93945 1434.0
    0.000671 1428.81689 1491.23840 1490.0
    0.000656 1428.76721 1492.73669 1524.0
    0.000701 1428.71765 1494.27795 1427.0
    0.000690 1428.66809 1496.18665 1450.0
    0.000651 1428.61877 1497.45923 1535.0
    0.000640 1428.56946 1497.92944 1562.0
    0.000635 1428.52026 1497.40698 1576.0
    0.000660 1428.47119 1495.89392 1515.0
    0.000666 1428.42224 1493.59131 1502.0
    0.000682 1428.37329 1490.81409 1466.0
    0.000661 1428.32458 1487.93579 1512.0
    0.000654 1428.27588 1485.13782 1530.0
    0.000676 1428.22729 1483.09290 1479.0
    0.000675 1428.17871 1481.04382 1482.0
    0.000685 1428.13037 1479.55542 1459.0
    0.000691 1428.08203 1478.30103 1447.0
    0.000656 1428.03381 1477.30811 1525.0
    0.000680 1427.98572 1476.22168 1471.0
    0.000631 1427.93774 1474.99829 1586.0
    0.000680 1427.88977 1473.53918 1471.0
    0.000683 1427.84204 1471.85986 1465.0
    0.000638 1427.79431 1470.04907 1568.0
    0.000669 1427.74670 1468.17444 1495.0
    0.000669 1427.69910 1466.42432 1494.0
    0.000692 1427.65173 1464.97290 1445.0
    0.000692 1427.60437 1464.07434 1446.0
    0.000689 1427.55713 1463.38904 1452.0
    0.000656 1427.51001 1463.95374 1524.0
    0.000680 1427.46301 1464.34131 1471.0
    0.000683 1427.41602 1465.30505 1465.0
    0.000670 1427.36926 1466.84949 1493.0
    0.000688 1427.32251 1469.01624 1454.0
    0.000674 1427.27576 1471.94006 1484.0
    0.000674 1427.22925 1475.43787 1483.0
    0.000666 1427.18286 1479.60486 1502.0
    0.000683 1427.13647 1484.20862 1464.0
    0.000692 1427.09021 1489.83716 1446.0
    0.000666 1427.04407 1496.13916 1502.0
    0.000649 1426.99805 1503.07324 1541.0
    0.000639 1426.95203 1510.53247 1564.0
    0.000672 1426.90613 1518.67456 1487.0
    0.000669 1426.86035 1526.75354 1494.0
    0.000659 1426.81470 1534.35242 1518.0
    0.000651 1426.76917 1540.95642 1535.0
    0.000645 1426.72363 1546.11975 1550.0
    0.000642 1426.67834 1549.53088 1557.0
    0.000634 1426.63306 1551.14441 1577.0
    0.000653 1426.58789 1551.52905 1532.0
    0.000616 1426.54272 1551.47888 1623.0
    0.000640 1426.49780 1551.74695 1563.0
    0.000640 1426.45288 1552.94800 1562.0
    0.000647 1426.40808 1555.44482 1545.0
    0.000620 1426.36340 1559.21826 1612.0
    0.000622 1426.31885 1564.79016 1607.0
    0.000622 1426.27429 1571.25439 1608.0
    0.000632 1426.22986 1578.34351 1582.0
    0.000613 1426.18567 1585.56995 1630.0
    0.000641 1426.14136 1592.37805 1560.0
    0.000609 1426.09729 1598.33435 1643.0
    0.000617 1426.05322 1603.23022 1622.0
    0.000612 1426.00940 1607.31433 1633.0
    0.000619 1425.96558 1611.35535 1616.0
    0.000616 1425.92188 1615.84546 1623.0
    0.000625 1425.87817 1621.63599 1601.0
    0.000618 1425.83472 1628.88550 1617.0
    0.000598 1425.79126 1638.39783 1671.0
    0.000611 1425.74792 1649.73816 1637.0
    0.000600 1425.70471 1661.93335 1666.0
    0.000606 1425.66162 1674.43616 1650.0
    0.000588 1425.61853 1685.45471 1700.0
    0.000573 1425.57556 1693.92261 1746.0
    0.000549 1425.53271 1698.27136 1822.0
    0.000584 1425.48999 1697.50659 1712.0
    0.000600 1425.44739 1691.30115 1668.0
    0.000600 1425.40479 1680.64880 1666.0
    0.000597 1425.36230 1667.17944 1675.0
    0.000629 1425.32007 1652.95374 1589.0
    0.000617 1425.27771 1639.66248 1621.0
    0.000602 1425.23560 1628.49939 1661.0
    0.000624 1425.19348 1620.08496 1602.0
    0.000611 1425.15161 1614.52490 1637.0
    0.000620 1425.10974 1611.89478 1613.0
    0.000619 1425.06787 1610.72876 1615.0
    0.000630 1425.02625 1610.55249 1587.0
    0.000614 1424.98462 1610.26404 1628.0
    0.000626 1424.94324 1609.00415 1597.0
    0.000617 1424.90186 1606.19214 1622.0
    0.000621 1424.86060 1601.85999 1611.0
    0.000608 1424.81934 1596.49023 1645.0
    0.000643 1424.77832 1590.79077 1555.0
    0.000624 1424.73730 1585.49573 1603.0
    0.000657 1424.69641 1581.54541 1522.0
    0.000637 1424.65564 1578.69373 1569.0
    0.000632 1424.61487 1577.39111 1583.0
    0.000608 1424.57434 1577.66821 1644.0
    0.000651 1424.53381 1578.78162 1536.0
    0.000635 1424.49341 1580.16077 1576.0
    0.000622 1424.45313 1581.29822 1609.0
    0.000642 1424.41284 1581.31445 1558.0
    0.000629 1424.37280 1579.66870 1590.0
    0.000642 1424.33276 1576.21094 1558.0
    0.000615 1424.29285 1571.23181 1625.0
    0.000629 1424.25305 1565.32397 1589.0
    0.000616 1424.21338 1559.19067 1624.0
    0.000651 1424.17371 1553.65088 1537.0
    0.000640 1424.13416 1548.90588 1562.0
    0.000652 1424.09473 1545.45398 1533.0
    0.000653 1424.05542 1543.45947 1532.0
    0.000641 1424.01624 1542.83044 1561.0
    0.000654 1423.97705 1543.08325 1528.0
    0.000641 1423.93799 1544.42505 1559.0
    0.000677 1423.89917 1546.25891 1477.0
    0.000637 1423.86023 1547.96680 1571.0
    0.000653 1423.82153 1549.50073 1532.0
    0.000637 1423.78284 1550.71472 1570.0
    0.000650 1423.74438 1551.20313 1539.0
    0.000658 1423.70581 1551.33447 1520.0
    0.000661 1423.66748 1551.27307 1514.0
    0.000654 1423.62927 1551.05920 1528.0
    0.000623 1423.59106 1550.86194 1606.0
    0.000640 1423.55310 1550.97302 1562.0
    0.000629 1423.51501 1551.28137 1591.0
    0.000640 1423.47717 1551.32654 1563.0
    0.000663 1423.43945 1551.27039 1509.0
    0.000676 1423.40173 1550.97937 1480.0
    0.000665 1423.36426 1549.57751 1503.0
    0.000666 1423.32678 1548.39832 1502.0
    0.000669 1423.28931 1547.17346 1494.0
    0.000629 1423.25208 1545.94250 1591.0
    0.000636 1423.21484 1545.17773 1572.0
    0.000657 1423.17773 1545.02820 1523.0
    0.000646 1423.14075 1545.53723 1548.0
    0.000639 1423.10388 1546.72876 1566.0
    0.000635 1423.06714 1548.62109 1575.0
    0.000656 1423.03040 1550.97375 1524.0
    0.000654 1422.99377 1553.44092 1528.0
    0.000651 1422.95728 1555.62012 1536.0
    0.000634 1422.92090 1557.31482 1578.0
    0.000639 1422.88464 1558.19348 1565.0
    0.000651 1422.84839 1558.28394 1535.0
    0.000641 1422.81226 1558.38989 1560.0
    0.000625 1422.77625 1558.33569 1601.0
    0.000638 1422.74036 1558.45203 1567.0
    0.000662 1422.70459 1558.81311 1510.0
    0.000629 1422.66882 1559.38135 1591.0
    0.000624 1422.63318 1559.86816 1602.0
    0.000639 1422.59766 1560.21741 1564.0
    0.000601 1422.56226 1560.04712 1665.0
    0.000655 1422.52698 1559.23828 1526.0
    0.000661 1422.49170 1557.71497 1513.0
    0.000651 1422.45654 1555.73035 1535.0
    0.000643 1422.42151 1553.51892 1556.0
    0.000635 1422.38660 1551.22327 1574.0
    0.000635 1422.35181 1549.20532 1574.0
    0.000659 1422.31702 1547.83130 1518.0
    0.000665 1422.28235 1547.06384 1503.0
    0.000654 1422.24780 1546.86646 1530.0
    0.000627 1422.21338 1547.25427 1595.0
    0.000663 1422.17896 1548.19275 1509.0
    0.000645 1422.14478 1549.82007 1551.0
    0.000666 1422.11060 1552.05457 1501.0
    0.000634 1422.07654 1554.84155 1577.0
    0.000646 1422.04260 1558.08826 1547.0
    0.000650 1422.00867 1561.69861 1539.0
    0.000646 1421.97498 1565.50269 1547.0
    0.000661 1421.94128 1569.13306 1513.0
    0.000659 1421.90771 1572.49121 1517.0
    0.000612 1421.87415 1575.38293 1633.0
    0.000656 1421.84082 1577.33459 1525.0
    0.000656 1421.80762 1578.10400 1525.0
    0.000660 1421.77441 1577.50696 1516.0
    0.000631 1421.74133 1575.63745 1584.0
    0.000649 1421.70825 1572.79517 1540.0
    0.000620 1421.67542 1569.03711 1612.0
    0.000637 1421.64258 1564.95935 1569.0
    0.000654 1421.60986 1560.64612 1528.0
    0.000656 1421.57727 1556.17993 1524.0
    0.000645 1421.54480 1551.67029 1550.0
    0.000657 1421.51245 1547.11536 1522.0
    0.000620 1421.48010 1542.73804 1613.0
    0.000622 1421.44788 1538.14197 1607.0
    0.000663 1421.41577 1534.02515 1508.0
    0.000661 1421.38379 1529.99597 1514.0
    0.000661 1421.35181 1526.01831 1512.0
    0.000670 1421.32007 1521.98108 1492.0
    0.000656 1421.28833 1517.94299 1525.0
    0.000661 1421.25671 1513.90259 1514.0
    0.000660 1421.22522 1510.17554 1516.0
    0.000676 1421.19373 1506.26440 1480.0
    0.000680 1421.16235 1502.37463 1471.0
    0.000704 1421.13110 1498.46204 1420.0
    0.000652 1421.09998 1494.54248 1533.0
    0.000675 1421.06897 1490.65308 1481.0
    0.000663 1421.03809 1486.42371 1508.0
    0.000675 1421.00720 1482.77881 1482.0
    0.000671 1420.97644 1479.32458 1491.0
    0.000684 1420.94580 1476.09546 1462.0
    0.000678 1420.91528 1473.19934 1476.0
    0.000678 1420.88477 1470.50305 1474.0
    0.000698 1420.85449 1468.10168 1433.0
    0.000669 1420.82422 1466.04907 1494.0
    0.000701 1420.79407 1464.33704 1427.0
    0.000681 1420.76392 1462.74902 1469.0
    0.000644 1420.73401 1460.99353 1552.0
    0.000683 1420.70410 1459.73511 1464.0
    0.000674 1420.67444 1458.56946 1483.0
    0.000658 1420.64478 1457.47351 1520.0
    0.000660 1420.61511 1456.31616 1515.0
    0.000654 1420.58569 1455.35437 1528.0
    0.000679 1420.55627 1454.46912 1472.0
    0.000683 1420.52698 1453.68066 1464.0
    0.000688 1420.49780 1453.04358 1454.0
    0.000678 1420.46875 1452.54260 1475.0
    0.000687 1420.43970 1452.26880 1456.0
    0.000680 1420.41089 1452.20728 1470.0
    0.000720 1420.38208 1452.41443 1389.0
    0.000686 1420.35339 1452.89539 1457.0
    0.000702 1420.32471 1453.48669 1424.0
    0.000710 1420.29626 1454.52747 1409.0
    0.000702 1420.26782 1455.88391 1424.0
    0.000678 1420.23950 1458.20898 1475.0
    0.000694 1420.21130 1459.83972 1440.0
    0.000683 1420.18323 1461.72363 1464.0
    0.000679 1420.15515 1463.61255 1472.0
    0.000688 1420.12732 1465.42383 1454.0
    0.000692 1420.09949 1466.96375 1446.0
    0.000668 1420.07178 1468.39746 1498.0
    0.000667 1420.04419 1469.43506 1500.0
    0.000661 1420.01660 1470.49915 1512.0
    0.000679 1419.98914 1471.49023 1473.0
    0.000694 1419.96179 1472.51367 1441.0
    0.000694 1419.93457 1473.68372 1441.0
    0.000678 1419.90747 1474.88928 1475.0
    0.000687 1419.88049 1476.68274 1455.0
    0.000684 1419.85352 1479.31958 1462.0
    0.000693 1419.82666 1482.05432 1443.0
    0.000668 1419.79993 1485.28613 1496.0
    0.000668 1419.77319 1489.03149 1498.0
    0.000661 1419.74670 1493.15930 1512.0
    0.000676 1419.72021 1497.81641 1479.0
    0.000644 1419.69385 1503.01001 1554.0
    0.000654 1419.66760 1509.29651 1528.0
    0.000670 1419.64148 1517.63550 1492.0
    0.000654 1419.61548 1529.44678 1529.0
    0.000651 1419.58948 1546.11304 1535.0
    0.000657 1419.56360 1567.50989 1523.0
    0.000648 1419.53784 1588.21008 1544.0
    0.000637 1419.51208 1594.45605 1569.0
    0.000649 1419.48657 1579.04712 1540.0
    0.000651 1419.46106 1554.10815 1537.0
    0.000656 1419.43567 1531.96033 1524.0
    0.000644 1419.41040 1515.70264 1554.0
    0.000651 1419.38525 1505.10474 1536.0
    0.000678 1419.36011 1498.63403 1476.0
    0.000658 1419.33521 1494.95642 1519.0
    0.000647 1419.31030 1493.44226 1545.0
    0.000657 1419.28552 1494.12305 1521.0
    0.000669 1419.26074 1497.37524 1495.0
    0.000644 1419.23621 1503.41174 1554.0
    0.000684 1419.21167 1512.08569 1461.0
    0.000661 1419.18726 1519.19067 1512.0
    0.000664 1419.16296 1517.54016 1506.0
    0.000669 1419.13879 1506.32410 1495.0
    0.000645 1419.11462 1492.63611 1550.0
    0.000653 1419.09070 1481.32178 1532.0
    0.000689 1419.06677 1473.16199 1452.0
    0.000684 1419.04285 1467.76416 1462.0
    0.000672 1419.01917 1464.30115 1489.0
    0.000674 1418.99548 1462.11584 1484.0
    0.000680 1418.97205 1460.75391 1471.0
    0.000678 1418.94861 1459.95618 1475.0
    0.000694 1418.92529 1459.41162 1441.0
    0.000700 1418.90198 1459.20740 1428.0
    0.000693 1418.87891 1459.11548 1442.0
    0.000682 1418.85583 1459.09656 1467.0
    0.000680 1418.83289 1458.93970 1471.0
    0.000672 1418.81006 1458.83838 1489.0
    0.000693 1418.78735 1458.47339 1444.0
    0.000644 1418.76465 1458.05432 1552.0
    0.000679 1418.74207 1457.66382 1472.0
    0.000685 1418.71973 1457.38086 1459.0
    0.000666 1418.69727 1457.31226 1501.0
    0.000674 1418.67505 1457.55188 1484.0
    0.000677 1418.65283 1458.18030 1478.0
    0.000682 1418.63086 1459.26404 1466.0
    0.000692 1418.60889 1460.95105 1445.0
    0.000695 1418.58704 1462.98413 1438.0
    0.000649 1418.56519 1465.42065 1541.0
    0.000692 1418.54358 1468.27808 1445.0
    0.000701 1418.52197 1471.29785 1426.0
    0.000686 1418.50049 1474.39026 1457.0
    0.000687 1418.47913 1477.46338 1456.0
    0.000665 1418.45789 1480.14697 1504.0
    0.000675 1418.43665 1482.30371 1481.0
    0.000678 1418.41553 1483.73340 1475.0
    0.000686 1418.39453 1484.31030 1458.0
    0.000667 1418.37366 1484.03772 1500.0
    0.000689 1418.35291 1483.06763 1451.0
    0.000680 1418.33215 1481.65808 1471.0
    0.000702 1418.31165 1480.16455 1425.0
    0.000661 1418.29102 1478.72876 1512.0
    0.000711 1418.27063 1477.25500 1406.0
    0.000693 1418.25037 1476.91260 1444.0
    0.000691 1418.23010 1476.76489 1447.0
    0.000660 1418.21008 1477.07019 1516.0
    0.000691 1418.19006 1477.70142 1448.0
    0.000668 1418.17017 1478.50696 1497.0
    0.000674 1418.15027 1479.24939 1484.0
    0.000659 1418.13062 1479.70862 1518.0
    0.000650 1418.11096 1480.23267 1539.0
    0.000661 1418.09143 1479.63904 1512.0
    0.000674 1418.07202 1478.63062 1484.0
    0.000684 1418.05261 1477.24854 1462.0
    0.000675 1418.03345 1475.54529 1482.0
    0.000677 1418.01428 1473.94458 1477.0
    0.000695 1417.99524 1472.42725 1439.0
    0.000667 1417.97632 1471.27234 1500.0
    0.000683 1417.95740 1470.23499 1464.0
    0.000654 1417.93872 1469.47766 1528.0
    0.000665 1417.92004 1468.98132 1503.0
    0.000661 1417.90149 1468.72412 1512.0
    0.000687 1417.88306 1468.66138 1455.0
    0.000694 1417.86475 1468.77124 1440.0
    0.000699 1417.84644 1469.29700 1430.0
    0.000703 1417.82825 1469.68787 1422.0
    0.000666 1417.81018 1470.28320 1501.0
    0.000689 1417.79224 1471.05396 1452.0
    0.000691 1417.77441 1472.00537 1447.0
    0.000695 1417.75659 1473.14478 1438.0
    0.000666 1417.73889 1474.43237 1502.0
    0.000695 1417.72131 1475.84741 1439.0
    0.000666 1417.70386 1477.19507 1502.0
    0.000672 1417.68652 1478.71545 1487.0
    0.000697 1417.66919 1480.21594 1435.0
    0.000662 1417.65198 1481.81750 1511.0
    0.000690 1417.63489 1483.19739 1450.0
    0.000666 1417.61792 1484.48499 1502.0
    0.000724 1417.60107 1485.65369 1381.0
    0.000653 1417.58423 1486.66309 1532.0
    0.000658 1417.56750 1487.45862 1519.0
    0.000684 1417.55090 1487.99268 1461.0
    0.000645 1417.53442 1488.25061 1550.0
    0.000675 1417.51807 1488.27637 1481.0
    0.000669 1417.50171 1488.17798 1494.0
    0.000666 1417.48547 1488.10327 1502.0
    0.000640 1417.46936 1488.15112 1563.0
    0.000677 1417.45337 1488.62830 1478.0
    0.000663 1417.43750 1489.61255 1508.0
    0.000678 1417.42163 1491.29285 1475.0
    0.000676 1417.40588 1493.65479 1480.0
    0.000645 1417.39026 1496.82654 1551.0
    0.000672 1417.37476 1500.83801 1489.0
    0.000643 1417.35938 1505.69421 1556.0
    0.000692 1417.34399 1511.28467 1446.0
    0.000646 1417.32874 1517.50610 1547.0
    0.000660 1417.31360 1524.20190 1515.0
    0.000682 1417.29858 1531.18665 1466.0
    0.000667 1417.28369 1538.25476 1499.0
    0.000640 1417.26880 1545.22839 1563.0
    0.000636 1417.25403 1551.93750 1572.0
    0.000639 1417.23938 1558.21289 1564.0
    0.000659 1417.22485 1564.23645 1518.0
    0.000642 1417.21045 1568.99158 1558.0
    0.000633 1417.19604 1572.65967 1580.0
    0.000618 1417.18176 1574.60754 1618.0
    0.000660 1417.16760 1574.74463 1516.0
    0.000662 1417.15356 1573.07739 1511.0
    0.000612 1417.13965 1569.84839 1635.0
    0.000650 1417.12573 1565.61792 1539.0
    0.000644 1417.11194 1560.75098 1554.0
    0.000629 1417.09827 1555.87671 1591.0
    0.000657 1417.08472 1551.21130 1523.0
    0.000622 1417.07117 1547.05310 1609.0
    0.000643 1417.05786 1543.51733 1556.0
    0.000672 1417.04456 1540.53760 1487.0
    0.000656 1417.03137 1538.35547 1524.0
    0.000664 1417.01831 1536.21741 1506.0
    0.000663 1417.00525 1534.05920 1508.0
    0.000678 1416.99243 1531.33337 1476.0
    0.000630 1416.97961 1527.75659 1588.0
    0.000659 1416.96692 1523.20862 1518.0
    0.000655 1416.95435 1517.57861 1526.0
    0.000685 1416.94177 1511.17102 1460.0
    0.000670 1416.92944 1504.36926 1492.0
    0.000660 1416.91711 1497.44189 1515.0
    0.000687 1416.90491 1490.78125 1456.0
    0.000655 1416.89270 1484.56311 1526.0
    0.000694 1416.88074 1479.03723 1441.0
    0.000670 1416.86877 1474.13269 1492.0
    0.000684 1416.85706 1470.06714 1462.0
    0.000697 1416.84534 1466.97961 1434.0
    0.000658 1416.83362 1464.69519 1519.0
    0.000676 1416.82214 1463.19275 1480.0
    0.000667 1416.81067 1462.37354 1500.0
    0.000679 1416.79932 1462.27136 1473.0
    0.000667 1416.78809 1462.87939 1499.0
    0.000703 1416.77698 1464.18811 1423.0
    0.000668 1416.76599 1466.19360 1496.0
    0.000668 1416.75500 1469.19458 1498.0
    0.000706 1416.74414 1473.10437 1417.0
    0.000661 1416.73340 1477.71350 1513.0
    0.000672 1416.72278 1483.00928 1489.0
    0.000669 1416.71216 1488.72192 1494.0
    0.000683 1416.70178 1494.38074 1464.0
    0.000697 1416.69141 1499.71423 1434.0
    0.000680 1416.68115 1504.12683 1471.0
    0.000660 1416.67102 1507.15295 1516.0
    0.000653 1416.66089 1508.46570 1531.0
    0.000658 1416.65088 1507.98010 1520.0
    0.000672 1416.64111 1505.93555 1487.0
    0.000676 1416.63123 1502.82788 1480.0
    0.000684 1416.62158 1499.12561 1462.0
    0.000657 1416.61206 1495.56531 1521.0
    0.000666 1416.60254 1492.55347 1501.0
    0.000655 1416.59314 1490.18250 1527.0
    0.000676 1416.58386 1489.18823 1480.0
    0.000707 1416.57471 1489.39124 1414.0
    0.000660 1416.56555 1490.70935 1515.0
    0.000668 1416.55664 1492.91016 1496.0
    0.000649 1416.54773 1495.69409 1541.0
    0.000691 1416.53894 1498.65015 1448.0
    0.000676 1416.53027 1500.84814 1480.0
    0.000671 1416.52161 1502.99170 1491.0
    0.000647 1416.51306 1504.29468 1546.0
    0.000697 1416.50476 1505.10315 1434.0
    0.000687 1416.49646 1504.58435 1456.0
    0.000692 1416.48816 1503.28418 1446.0
    0.000653 1416.48010 1501.45923 1532.0
    0.000701 1416.47205 1499.31726 1426.0
    0.000661 1416.46411 1496.91467 1514.0
    0.000669 1416.45630 1494.71326 1495.0
    0.000677 1416.44861 1492.66797 1477.0
    0.000659 1416.44092 1490.83472 1518.0
    0.000669 1416.43347 1489.33691 1495.0
    0.000691 1416.42603 1487.95129 1447.0
    0.000673 1416.41870 1486.72253 1485.0
    0.000666 1416.41138 1485.32080 1501.0
    0.000675 1416.40430 1484.19226 1481.0
    0.000689 1416.39722 1482.96228 1452.0
    0.000667 1416.39026 1481.80200 1499.0
    0.000676 1416.38342 1480.24561 1479.0
    0.000669 1416.37671 1478.50488 1495.0
    0.000660 1416.37012 1476.65027 1515.0
    0.000626 1416.36353 1474.57617 1598.0
    0.000700 1416.35706 1472.68005 1429.0
    0.000685 1416.35071 1470.85242 1459.0
    0.000681 1416.34448 1469.17676 1469.0
    0.000681 1416.33826 1467.59619 1469.0
    0.000658 1416.33215 1466.21973 1519.0
    0.000677 1416.32617 1464.95801 1477.0
    0.000708 1416.32031 1463.80396 1412.0
    0.000671 1416.31458 1462.91199 1491.0
    0.000711 1416.30896 1461.98889 1407.0
    0.000686 1416.30334 1461.14441 1457.0
    0.000671 1416.29785 1460.56958 1491.0
    0.000692 1416.29248 1459.88013 1446.0
    0.000681 1416.28723 1459.20496 1468.0
    0.000666 1416.28198 1458.57532 1501.0
    0.000692 1416.27686 1458.15222 1446.0
    0.000672 1416.27185 1457.69263 1489.0
    0.000691 1416.26697 1457.38098 1448.0
    0.000690 1416.26221 1457.29053 1449.0
    0.000677 1416.25757 1457.43323 1478.0
    0.000678 1416.25293 1457.88391 1476.0
    0.000682 1416.24841 1458.66040 1466.0
    0.000691 1416.24402 1459.87073 1448.0
    0.000681 1416.23975 1461.57788 1468.0
    0.000678 1416.23547 1463.69275 1476.0
    0.000691 1416.23132 1466.31665 1447.0
    0.000662 1416.22729 1469.28979 1511.0
    0.000658 1416.22339 1473.02893 1520.0
    0.000684 1416.21960 1477.29883 1462.0
    0.000681 1416.21582 1482.08228 1468.0
    0.000655 1416.21228 1487.40967 1526.0
    0.000701 1416.20874 1492.96558 1427.0
    0.000724 1416.20532 1498.67749 1382.0
    0.000670 1416.20190 1504.31519 1492.0
    0.000686 1416.19873 1509.59277 1458.0
    0.000652 1416.19556 1514.18347 1534.0
    0.000655 1416.19250 1517.86243 1526.0
    0.000692 1416.18958 1520.19824 1445.0
    0.000649 1416.18677 1521.09729 1540.0
    0.000659 1416.18396 1520.80933 1517.0
    0.000660 1416.18140 1519.40796 1516.0
    0.000678 1416.17883 1517.36816 1474.0
    0.000670 1416.17627 1514.95654 1493.0
    0.000694 1416.17395 1512.41016 1441.0
    0.000668 1416.17175 1509.92639 1497.0
    0.000673 1416.16956 1507.93384 1485.0
    0.000671 1416.16748 1506.30139 1491.0
    0.000668 1416.16553 1505.04260 1496.0
    0.000643 1416.16370 1504.09387 1555.0
    0.000675 1416.16187 1503.27588 1482.0
    0.000662 1416.16016 1502.62744 1511.0
    0.000667 1416.15857 1501.96423 1500.0
    0.000688 1416.15710 1501.27771 1454.0
    0.000668 1416.15576 1500.42261 1496.0
    0.000704 1416.15442 1499.52490 1420.0
    0.000643 1416.15332 1498.70154 1556.0
    0.000677 1416.15222 1498.09473 1478.0
    0.000639 1416.15125 1497.83911 1564.0
    0.000678 1416.15027 1498.02856 1476.0
    0.000660 1416.14954 1498.71289 1516.0
    0.000671 1416.14880 1499.89136 1491.0
    0.000688 1416.14819 1501.58887 1454.0
    0.000638 1416.14771 1503.51367 1568.0
    0.000668 1416.14722 1505.61401 1496.0
    0.000678 1416.14697 1507.71643 1475.0
    0.000646 1416.14673 1509.64392 1547.0
    0.000689 1416.14661 1511.23035 1451.0
    0.000675 1416.14661 1512.33923 1482.0
    0.000665 1416.14673 1512.87830 1504.0
    0.000679 1416.14685 1512.77417 1472.0
    0.000632 1416.14709 1512.01794 1583.0
    0.000666 1416.14746 1510.64893 1501.0
    0.000646 1416.14795 1508.82825 1548.0
    0.000660 1416.14856 1506.58911 1515.0
    0.000637 1416.14917 1504.16418 1570.0
    0.000672 1416.15002 1501.73352 1487.0
    0.000668 1416.15088 1499.39929 1497.0
    0.000647 1416.15173 1497.37830 1545.0
    0.000652 1416.15283 1495.61292 1533.0
    0.000672 1416.15405 1494.13965 1488.0
    0.000664 1416.15527 1492.91541 1507.0
    0.000690 1416.15662 1491.86584 1449.0
    0.000683 1416.15808 1490.86462 1464.0
    0.000696 1416.15955 1489.81775 1436.0
    0.000670 1416.16125 1488.73853 1493.0
    0.000667 1416.16296 1487.46863 1499.0
    0.000662 1416.16479 1485.94446 1510.0
    0.000693 1416.16675 1484.13794 1443.0
    0.000672 1416.16870 1482.09180 1488.0
    0.000661 1416.17090 1479.78735 1514.0
    0.000692 1416.17310 1477.30310 1446.0
    0.000681 1416.17542 1474.67871 1469.0
    0.000684 1416.17786 1471.95337 1463.0
    0.000676 1416.18042 1469.16980 1479.0
    0.000671 1416.18298 1466.34094 1490.0
    0.000702 1416.18567 1463.65491 1425.0
    0.000711 1416.18848 1461.07617 1406.0
    0.000696 1416.19141 1458.66162 1436.0
    0.000697 1416.19446 1456.47302 1434.0
    0.000715 1416.19751 1454.56506 1399.0
    0.000701 1416.20068 1452.91345 1427.0
    0.000703 1416.20398 1451.51855 1423.0
    0.000687 1416.20740 1450.30872 1455.0
    0.000716 1416.21094 1449.31140 1396.0
    0.000666 1416.21448 1448.40112 1501.0
    0.000679 1416.21814 1447.58118 1473.0
    0.000680 1416.22205 1446.80347 1471.0
    0.000698 1416.22583 1446.02832 1432.0
    0.000692 1416.22986 1445.19934 1446.0
    0.000668 1416.23389 1444.36292 1498.0
    0.000669 1416.23816 1443.52295 1494.0
    0.000713 1416.24243 1442.68774 1403.0
    0.000660 1416.24670 1441.89832 1515.0
    0.000693 1416.25122 1441.20605 1444.0
    0.000738 1416.25574 1440.65381 1355.0
    0.000718 1416.26050 1440.27380 1392.0
    0.000719 1416.26526 1440.10583 1391.0
    0.000715 1416.27002 1440.14746 1399.0
    0.000742 1416.27502 1440.44250 1348.0
    0.000679 1416.28003 1440.95337 1473.0
    0.000697 1416.28528 1441.69470 1434.0
    0.000706 1416.29053 1442.65332 1417.0
    0.000699 1416.29578 1443.80017 1431.0
    0.000669 1416.30127 1445.10962 1495.0
    0.000690 1416.30676 1446.51514 1449.0
    0.000684 1416.31250 1447.97668 1462.0
    0.000691 1416.31824 1449.38013 1448.0
    0.000712 1416.32397 1450.93164 1405.0
    0.000687 1416.32996 1452.20776 1456.0
    0.000716 1416.33594 1453.30457 1396.0
    0.000678 1416.34216 1454.25122 1475.0
    0.000668 1416.34839 1454.96521 1497.0
    0.000672 1416.35461 1455.54456 1487.0
    0.000686 1416.36108 1455.99585 1457.0
    0.000712 1416.36755 1456.44006 1405.0
    0.000706 1416.37427 1456.96265 1416.0
    0.000694 1416.38098 1457.64844 1440.0
    0.000679 1416.38770 1458.58765 1472.0
    0.000668 1416.39465 1459.84961 1497.0
    0.000665 1416.40161 1461.65515 1503.0
    0.000668 1416.40869 1464.19324 1498.0
    0.000683 1416.41602 1467.80566 1465.0
    0.000660 1416.42322 1473.14148 1515.0
    0.000658 1416.43066 1480.68604 1519.0
    0.000636 1416.43811 1490.52380 1573.0
    0.000671 1416.44568 1501.42688 1491.0
    0.000669 1416.45337 1507.87866 1495.0
    0.000664 1416.46118 1504.49109 1507.0
    0.000688 1416.46912 1494.77710 1453.0
    0.000667 1416.47705 1484.80835 1499.0
    0.000678 1416.48511 1477.18201 1474.0
    0.000686 1416.49329 1471.94910 1458.0
    0.000678 1416.50159 1468.47461 1474.0
    0.000654 1416.51001 1466.16907 1530.0
    0.000637 1416.51843 1464.67163 1570.0
    0.000676 1416.52698 1463.81409 1479.0
    0.000685 1416.53564 1463.58154 1459.0
    0.000690 1416.54443 1464.09497 1449.0
    0.000715 1416.55322 1465.63367 1398.0
    0.000681 1416.56226 1468.32373 1469.0
    0.000681 1416.57129 1472.13989 1469.0
    0.000673 1416.58044 1475.32886 1485.0
    0.000663 1416.58972 1474.68994 1508.0
    0.000685 1416.59900 1469.59448 1459.0
    0.000672 1416.60852 1463.18018 1489.0
    0.000695 1416.61804 1457.60315 1438.0
    0.000692 1416.62769 1453.44141 1446.0
    0.000668 1416.63745 1450.44556 1496.0
    0.000710 1416.64722 1448.28101 1408.0
    0.000686 1416.65710 1446.68787 1457.0
    0.000702 1416.66724 1445.49780 1424.0
    0.000678 1416.67737 1444.60266 1474.0
    0.000691 1416.68750 1443.92163 1447.0
    0.000677 1416.69788 1443.33044 1477.0
    0.000706 1416.70825 1443.15955 1417.0
    0.000703 1416.71875 1442.86438 1423.0
    0.000655 1416.72937 1442.59631 1527.0
    0.000676 1416.74011 1442.35278 1480.0
    0.000695 1416.75098 1442.14417 1439.0
    0.000692 1416.76184 1442.05981 1446.0
    0.000663 1416.77283 1441.94495 1509.0
    0.000668 1416.78394 1441.96729 1496.0
    0.000674 1416.79517 1441.95898 1484.0
    0.000694 1416.80640 1441.99243 1441.0
    0.000695 1416.81787 1442.05078 1438.0
    0.000722 1416.82935 1442.10938 1385.0
    0.000693 1416.84094 1442.14587 1443.0
    0.000662 1416.85266 1442.13782 1511.0
    0.000678 1416.86438 1442.03149 1474.0
    0.000702 1416.87622 1441.90784 1424.0
    0.000695 1416.88831 1441.73206 1439.0
    0.000687 1416.90027 1441.53711 1455.0
    0.000671 1416.91248 1441.31091 1490.0
    0.000697 1416.92480 1441.11340 1434.0
    0.000718 1416.93713 1440.90906 1393.0
    0.000702 1416.94958 1440.91675 1424.0
    0.000692 1416.96216 1440.83875 1445.0
    0.000676 1416.97485 1440.89221 1479.0
    0.000711 1416.98755 1440.98108 1407.0
    0.000681 1417.00049 1441.12354 1469.0
    0.000687 1417.01343 1441.45044 1455.0
    0.000679 1417.02649 1441.88171 1472.0
    0.000676 1417.03967 1442.41724 1479.0
    0.000692 1417.05286 1443.06653 1445.0
    0.000668 1417.06616 1443.84753 1498.0
    0.000702 1417.07971 1444.78162 1424.0
    0.000689 1417.09326 1445.89246 1451.0
    0.000675 1417.10681 1447.20300 1481.0
    0.000672 1417.12061 1448.72375 1489.0
    0.000683 1417.13440 1450.45154 1464.0
    0.000658 1417.14832 1452.34705 1519.0
    0.000696 1417.16235 1454.55664 1436.0
    0.000707 1417.17651 1456.84058 1415.0
    0.000712 1417.19067 1459.20679 1404.0
    0.000691 1417.20508 1461.56653 1448.0
    0.000700 1417.21948 1463.87805 1429.0
    0.000672 1417.23401 1465.97876 1487.0
    0.000672 1417.24854 1467.73999 1487.0
    0.000681 1417.26331 1469.09900 1469.0
    0.000709 1417.27808 1469.94641 1411.0
    0.000677 1417.29297 1470.11890 1478.0
    0.000669 1417.30798 1469.74878 1495.0
    0.000683 1417.32312 1468.93811 1464.0
    0.000686 1417.33826 1467.83472 1457.0
    0.000675 1417.35364 1466.59253 1481.0
    0.000659 1417.36902 1465.31689 1517.0
    0.000688 1417.38452 1464.18237 1454.0
    0.000697 1417.40002 1463.14795 1435.0
    0.000682 1417.41577 1462.42932 1467.0
    0.000696 1417.43152 1461.96631 1436.0
    0.000653 1417.44739 1461.68311 1531.0
    0.000686 1417.46338 1461.55798 1457.0
    0.000695 1417.47949 1461.54272 1439.0
    0.000697 1417.49573 1461.55493 1434.0
    0.000668 1417.51196 1461.56970 1496.0
    0.000683 1417.52832 1461.57520 1465.0
    0.000689 1417.54480 1461.59070 1451.0
    0.000712 1417.56140 1461.58313 1405.0
    0.000710 1417.57800 1461.71216 1409.0
    0.000664 1417.59473 1461.95471 1505.0
    0.000692 1417.61157 1462.42285 1445.0
    0.000695 1417.62854 1463.15735 1439.0
    0.000694 1417.64563 1464.08447 1440.0
    0.000700 1417.66272 1465.35547 1429.0
    0.000684 1417.68005 1466.82275 1462.0
    0.000663 1417.69739 1468.40723 1508.0
    0.000666 1417.71484 1469.96387 1501.0
    0.000691 1417.73230 1471.35962 1448.0
    0.000685 1417.75000 1472.58459 1460.0
    0.000661 1417.76770 1473.24170 1514.0
    0.000692 1417.78552 1473.36743 1445.0
    0.000692 1417.80347 1473.02979 1446.0
    0.000678 1417.82153 1472.05603 1476.0
    0.000687 1417.83960 1470.63953 1456.0
    0.000637 1417.85791 1468.91284 1570.0
    0.000669 1417.87622 1467.14233 1495.0
    0.000670 1417.89465 1465.23547 1492.0
    0.000656 1417.91309 1463.42883 1524.0
    0.000689 1417.93176 1461.81934 1452.0
    0.000694 1417.95044 1460.47034 1441.0
    0.000671 1417.96924 1459.32825 1491.0
    0.000677 1417.98816 1458.62378 1477.0
    0.000652 1418.00720 1458.16577 1534.0
    0.000679 1418.02625 1457.94971 1473.0
    0.000672 1418.04541 1457.96655 1489.0
    0.000708 1418.06470 1458.05640 1412.0
    0.000693 1418.08411 1458.18750 1443.0
    0.000679 1418.10364 1458.37585 1472.0
    0.000677 1418.12317 1458.49377 1477.0
    0.000674 1418.14294 1458.58691 1484.0
    0.000693 1418.16272 1458.65588 1443.0
    0.000714 1418.18262 1458.81494 1400.0
    0.000709 1418.20251 1459.02307 1410.0
    0.000704 1418.22266 1458.97742 1420.0
    0.000667 1418.24280 1458.97339 1500.0
    0.000666 1418.26306 1458.68298 1502.0
    0.000662 1418.28345 1458.22253 1511.0
    0.000685 1418.30396 1457.65491 1460.0
    0.000663 1418.32446 1456.99255 1508.0
    0.000678 1418.34509 1456.28503 1476.0
    0.000678 1418.36584 1455.71899 1474.0
    0.000680 1418.38672 1455.30591 1470.0
    0.000668 1418.40771 1455.07935 1498.0
    0.000672 1418.42871 1455.04688 1489.0
    0.000683 1418.44995 1455.18530 1465.0
    0.000654 1418.47119 1455.45227 1529.0
    0.000693 1418.49255 1456.02466 1443.0
    0.000715 1418.51392 1456.42932 1398.0
    0.000713 1418.53552 1456.77295 1402.0
    0.000656 1418.55713 1457.14661 1525.0
    0.000692 1418.57886 1457.40466 1445.0
    0.000733 1418.60071 1457.70898 1365.0
    0.000698 1418.62268 1457.94897 1432.0
    0.000685 1418.64465 1458.24390 1459.0
    0.000680 1418.66675 1458.66748 1470.0
    0.000692 1418.68896 1459.40552 1446.0
    0.000675 1418.71130 1460.30176 1481.0
    0.000684 1418.73376 1461.51941 1463.0
    0.000712 1418.75623 1463.16467 1405.0
    0.000682 1418.77881 1465.23303 1467.0
    0.000675 1418.80151 1467.51355 1482.0
    0.000683 1418.82434 1470.06665 1465.0
    0.000679 1418.84729 1472.79773 1473.0
    0.000716 1418.87024 1475.92102 1396.0
    0.000680 1418.89331 1478.83630 1470.0
    0.000698 1418.91650 1481.65662 1432.0
    0.000674 1418.93982 1484.29468 1483.0
    0.000686 1418.96326 1486.67468 1458.0
    0.000661 1418.98669 1488.59973 1514.0
    0.000658 1419.01038 1490.34058 1520.0
    0.000668 1419.03406 1491.73450 1497.0
    0.000660 1419.05786 1492.83228 1516.0
    0.000707 1419.08167 1493.52661 1415.0
    0.000655 1419.10571 1494.05176 1526.0
    0.000691 1419.12976 1494.00378 1447.0
    0.000669 1419.15393 1493.67639 1495.0
    0.000683 1419.17822 1492.89624 1465.0
    0.000666 1419.20251 1491.81470 1502.0
    0.000649 1419.22705 1490.41809 1542.0
    0.000666 1419.25159 1488.99695 1501.0
    0.000686 1419.27625 1487.61768 1457.0
    0.000668 1419.30103 1486.34021 1496.0
    0.000673 1419.32581 1485.15186 1486.0
    0.000699 1419.35083 1484.40515 1431.0
    0.000695 1419.37585 1484.01794 1438.0
    0.000693 1419.40100 1484.03430 1444.0
    0.000685 1419.42627 1484.49097 1459.0
    0.000684 1419.45154 1485.39282 1463.0
    0.000684 1419.47705 1486.74414 1462.0
    0.000710 1419.50256 1488.52332 1408.0
    0.000647 1419.52820 1490.79785 1546.0
    0.000674 1419.55396 1493.31384 1484.0
    0.000661 1419.57983 1496.14075 1514.0
    0.000654 1419.60571 1499.16711 1528.0
    0.000662 1419.63171 1502.32800 1510.0
    0.000690 1419.65784 1505.66614 1450.0
    0.000674 1419.68408 1509.11499 1483.0
    0.000625 1419.71045 1512.60376 1599.0
    0.000651 1419.73682 1516.10791 1535.0
    0.000645 1419.76331 1519.56604 1551.0
    0.000654 1419.78992 1522.94629 1529.0
    0.000651 1419.81665 1526.23267 1535.0
    0.000663 1419.84351 1529.43323 1509.0
    0.000623 1419.87036 1532.59253 1605.0
    0.000637 1419.89734 1535.71472 1570.0
    0.000648 1419.92444 1539.01953 1544.0
    0.000642 1419.95166 1542.53113 1557.0
    0.000635 1419.97900 1546.31250 1574.0
    0.000637 1420.00635 1550.37537 1569.0
    0.000638 1420.03381 1554.66565 1568.0
    0.000641 1420.06140 1559.05725 1560.0
    0.000664 1420.08911 1563.35413 1506.0
    0.000637 1420.11682 1567.31274 1570.0
    0.000611 1420.14478 1570.67285 1636.0
    0.000644 1420.17273 1573.18787 1553.0
    0.000626 1420.20081 1574.70776 1597.0
    0.000610 1420.22900 1575.13635 1640.0
    0.000623 1420.25732 1574.74512 1604.0
    0.000661 1420.28564 1573.61694 1514.0
    0.000680 1420.31409 1571.96912 1470.0
    0.000644 1420.34265 1570.00781 1554.0
    0.000620 1420.37134 1567.93042 1614.0
    0.000641 1420.40015 1565.87378 1560.0
    0.000635 1420.42896 1563.94055 1574.0
    0.000625 1420.45789 1562.18262 1599.0
    0.000667 1420.48694 1560.60388 1500.0
    0.000634 1420.51611 1559.11755 1578.0
    0.000620 1420.54529 1557.66907 1612.0
    0.000641 1420.57471 1556.04517 1559.0
    0.000625 1420.60413 1554.03308 1599.0
    0.000636 1420.63367 1551.43433 1572.0
    0.000669 1420.66333 1548.12195 1494.0
    0.000650 1420.69299 1544.03015 1538.0
    0.000636 1420.72290 1539.36755 1573.0
    0.000661 1420.75281 1534.26599 1514.0
    0.000650 1420.78284 1528.88452 1538.0
    0.000664 1420.81299 1523.52734 1506.0
    0.000670 1420.84314 1518.30237 1493.0
    0.000639 1420.87341 1513.31152 1566.0
    0.000658 1420.90393 1508.60474 1519.0
    0.000678 1420.93445 1504.19055 1474.0
    0.000682 1420.96497 1500.04919 1466.0
    0.000661 1420.99573 1496.14404 1512.0
    0.000696 1421.02649 1492.42041 1437.0
    0.000668 1421.05750 1488.85254 1497.0
    0.000666 1421.08850 1485.20337 1502.0
    0.000695 1421.11951 1481.77368 1439.0
    0.000665 1421.15076 1478.34619 1503.0
    0.000690 1421.18201 1474.91187 1449.0
    0.000674 1421.21338 1471.48938 1484.0
    0.000643 1421.24487 1468.12109 1556.0
    0.000699 1421.27649 1464.86145 1431.0
    0.000681 1421.30823 1461.66858 1469.0
    0.000662 1421.33997 1458.77454 1511.0
    . . . 1466.0
_pd_calc_method     "Rietveld Refinement"
_pd_proc_info_data_reduction     ?
_pd_proc_info_datetime     2016-12-27T10:25:55
_pd_proc_info_excluded_regions
;
The 5-17 \% region was excluded because of the effects of beam spillover.
;
_pd_proc_ls_background_function
;   GSAS Background function number 1 with  3 terms.
 Shifted Chebyshev function of 1st kind
      1:    1664.21     2:   -345.604     3:    102.734
;
loop_
    _pd_proc_ls_peak_cutoff
    0.01000
    0.01000
_pd_proc_ls_prof_R_factor     0.0195
_pd_proc_ls_prof_wR_factor     0.0246
_pd_proc_ls_prof_wR_expected     0.0225
loop_
    _pd_proc_ls_profile_function
;
 CW Profile function number 4 with  18 terms
 Pseudovoigt profile coefficients as parameterized in
 P. Thompson, D.E. Cox & J.B. Hastings (1987). J. Appl. Cryst.,20,79-83.
 Asymmetry correction of L.W. Finger, D.E. Cox & A. P. Jephcoat (1994).
 J. Appl. Cryst.,27,892-900.
 Microstrain broadening by P.W. Stephens,  (1999). J. Appl. Cryst.,32,281-289.
 #1(GU)   =    0.000 #2(GV)   =    0.000 #3(GW)   =    5.109
 #4(GP)   =    0.000 #5(LX)   =    3.634 #6(ptec) =     0.00
 #7(trns) =     1.30 #8(shft) =  -8.7503 #9(sfec) =     0.00
 #10(S/L) =   0.0097 #11(H/L) =   0.0097 #12(eta) =   0.3652
 #13(S400) =  1.1E-01 #14(S040 ) =  1.2E-02 #15(S004 ) =  8.4E-03
 #16(S220) =  1.7E-02 #17(S202 ) =  2.0E-02 #18(S022 ) =  1.2E-02
 Peak tails are ignored  where the intensity is below 0.0100 times the peak
   Aniso. broadening axis   0.0   0.0   1.0
;
;
 CW Profile function number 4 with  14 terms
 Pseudovoigt profile coefficients as parameterized in
 P. Thompson, D.E. Cox & J.B. Hastings (1987). J. Appl. Cryst.,20,79-83.
 Asymmetry correction of L.W. Finger, D.E. Cox & A. P. Jephcoat (1994).
 J. Appl. Cryst.,27,892-900.
 Microstrain broadening by P.W. Stephens,  (1999). J. Appl. Cryst.,32,281-289.
 #1(GU)   =    0.000 #2(GV)   =    0.000 #3(GW)   =    5.109
 #4(GP)   =    0.000 #5(LX)   =    3.634 #6(ptec) =     0.00
 #7(trns) =     1.30 #8(shft) =  -8.7503 #9(sfec) =     0.00
 #10(S/L) =   0.0097 #11(H/L) =   0.0097 #12(eta) =   1.0000
 #13(S400 ) =  6.1E-02 #14(S220 ) = -2.0E-02
 Peak tails are ignored  where the intensity is below 0.0100 times the peak
   Aniso. broadening axis   0.0   0.0   1.0
;
_pd_proc_number_of_points     4701
_pd_spec_mount_mode     reflection
_pd_spec_mounting     'standard PMMA holder with Kapton window'
_pd_spec_shape     flat_sheet
_pd_spec_size_axial     24
_pd_spec_size_equat     24
_pd_spec_size_thick     3
